# Supplementary material for: 1-(4-Chloro­benzo­yl)-3-cyclo­hexyl-3-methyl­thio­urea
Source: Acta Crystallogr Sect E Struct Rep Online. 2011 Jul 2;67(Pt 8):o1891. doi: 10.1107/S1600536811025013 (PMC3212285; doi:10.1107/S1600536811025013)
Supplement: Supplementary file 1 [file e-67-o1891-sup1.cif]

##############################################################################
#                                                                            #
# This CIF contains the data in a paper accepted for publication in          #
# Acta Crystallographica Section E. It conforms to the requirements of       #
# Notes for Authors for Acta Crystallographica Section E, and has been       #
# peer reviewed under the auspices of the IUCr Commission on Journals.       #
#                                                                            #
# Full details of the Crystallographic Information File format               #
# are given in the paper "The Crystallographic Information File (CIF):       #
# a New Standard Archive File for Crystallography" by S. R. Hall, F. H.      #
# Allen and I. D. Brown [Acta Cryst. (1991), A47, 655-685].                  #
#                                                                            #
# The current version of the core CIF dictionary is obtainable from          #
# ftp://ftp.iucr.org/pub/cif_core.dic.                                       #
#                                                                            #
# Software is freely available for graphical display of the structure(s)     #
# in this CIF. For information consult the CIF software page                 #
# http://www.iucr.org/resources/cif/software.                                #
#                                                                            #
# This file may be used for bona fide research purposes within the           #
# scientific community so long as proper attribution is given to the journal # 
# article from which it was obtained.                                        #
#                                                                            #
##############################################################################
data_I
_audit_creation_method     SHELXL-97
_chemical_name_systematic
;
1-(4-Chlorobenzoyl)-3-cyclohexyl-3-methylthiourea
;
_chemical_name_common
;
;
_chemical_formula_moiety     'C15 H19 Cl N2 O S'
_chemical_formula_sum     'C15 H19 Cl N2 O S'
_chemical_formula_iupac     'C15 H19 Cl N2 O S'
_chemical_formula_weight     310.83
_chemical_melting_point     ?
_chemical_melting_point_gt     418
_chemical_melting_point_lt     420
_symmetry_cell_setting     triclinic
_symmetry_space_group_name_H-M     'P -1'
_symmetry_space_group_name_Hall     '-P 1'
loop_
    _symmetry_equiv_pos_as_xyz
    'x, y, z'
    '-x, -y, -z'
_cell_length_a     5.042(2)
_cell_length_b     11.368(4)
_cell_length_c     15.139(6)
_cell_angle_alpha     69.865(7)
_cell_angle_beta     82.698(8)
_cell_angle_gamma     80.702(8)
_cell_volume     801.7(5)
_cell_formula_units_Z     2
_cell_measurement_reflns_used     1114
_cell_measurement_theta_min     1.89
_cell_measurement_theta_max     25.99
_cell_measurement_temperature     298(2)
_exptl_crystal_description     plate
_exptl_crystal_colour     colourless
_exptl_crystal_size_max     0.52
_exptl_crystal_size_mid     0.23
_exptl_crystal_size_min     0.03
_exptl_crystal_density_diffrn     1.288
_exptl_crystal_density_meas     ?
_exptl_crystal_density_method     'not measured'
_exptl_crystal_F_000     328
_exptl_absorpt_coefficient_mu     0.366
_exptl_absorpt_correction_type     multi-scan
_exptl_absorpt_process_details     '(SADABS; Bruker, 2000)'
_exptl_absorpt_correction_T_min     0.906
_exptl_absorpt_correction_T_max     0.989
_exptl_special_details
;
;
_diffrn_ambient_temperature     298(2)
_diffrn_radiation_type     MoK\a
_diffrn_radiation_wavelength     0.71073
_diffrn_radiation_source     'fine-focus sealed tube'
_diffrn_radiation_monochromator     graphite
_diffrn_measurement_device_type     'Bruker SMART APEX CCD'
_diffrn_measurement_method     '\w scan'
_diffrn_detector_area_resol_mean     ?
_diffrn_reflns_number     9192
_diffrn_reflns_av_R_equivalents     0.0626
_diffrn_reflns_av_sigmaI/netI     0.0761
_diffrn_reflns_theta_min     1.92
_diffrn_reflns_theta_max     26.00
_diffrn_reflns_theta_full     26.00
_diffrn_measured_fraction_theta_max     0.999
_diffrn_measured_fraction_theta_full     0.999
_diffrn_reflns_limit_h_min     -6
_diffrn_reflns_limit_h_max     6
_diffrn_reflns_limit_k_min     -14
_diffrn_reflns_limit_k_max     14
_diffrn_reflns_limit_l_min     -18
_diffrn_reflns_limit_l_max     18
_diffrn_standards_number     .
_diffrn_standards_interval_count     .
_diffrn_standards_interval_time     .
_diffrn_standards_decay_%     ?
_refine_special_details
;
Refinement of <i>F</i>^2^ against ALL reflections. The weighted <i>R</i>-factor
<i>wR</i> and goodness of fit <i>S</i> are based on <i>F</i>^2^, conventional
<i>R</i>-factors <i>R</i> are based on <i>F</i>, with <i>F</i> set to zero for
negative <i>F</i>^2^. The threshold expression of <i>F</i>^2^ >
\s(<i>F</i>^2^) is used only for calculating <i>R</i>-factors(gt) <i>etc</i>.
and is not relevant to the choice of reflections for refinement.
<i>R</i>-factors based on <i>F</i>^2^ are statistically about twice as large
as those based on <i>F</i>, and <i>R</i>- factors based on ALL data will be
even larger.
;
_reflns_number_total     3149
_reflns_number_gt     1935
_reflns_threshold_expression     I>2\s(I)
_refine_ls_structure_factor_coef     Fsqd
_refine_ls_matrix_type     full
_refine_ls_R_factor_all     0.1438
_refine_ls_R_factor_gt     0.0851
_refine_ls_wR_factor_gt     0.1681
_refine_ls_wR_factor_ref     0.1924
_refine_ls_goodness_of_fit_ref     1.101
_refine_ls_restrained_S_all     1.101
_refine_ls_number_reflns     3149
_refine_ls_number_parameters     182
_refine_ls_number_restraints     0
_refine_ls_hydrogen_treatment     constr
_refine_ls_weighting_scheme     calc
_refine_ls_weighting_details
         'calc w=1/[\s^2^(Fo^2^)+(0.0826P)^2^+0.0972P] where P=(Fo^2^+2Fc^2^)/3'
_atom_sites_solution_hydrogens     geom
_atom_sites_solution_primary     direct
_atom_sites_solution_secondary     difmap
_refine_ls_shift/su_max     0.000
_refine_ls_shift/su_mean     0.000
_refine_diff_density_max     0.374
_refine_diff_density_min     -0.213
_refine_ls_extinction_method     none
_refine_ls_extinction_coef     ?
loop_
    _atom_type_symbol
    _atom_type_description
    _atom_type_scat_dispersion_real
    _atom_type_scat_dispersion_imag
    _atom_type_scat_source
    'C' 'C' 0.0033 0.0016
                         'International Tables Vol C Tables 4.2.6.8 and 6.1.1.4'
    'H' 'H' 0.0000 0.0000
                         'International Tables Vol C Tables 4.2.6.8 and 6.1.1.4'
    'N' 'N' 0.0061 0.0033
                         'International Tables Vol C Tables 4.2.6.8 and 6.1.1.4'
    'O' 'O' 0.0106 0.0060
                         'International Tables Vol C Tables 4.2.6.8 and 6.1.1.4'
    'S' 'S' 0.1246 0.1234
                         'International Tables Vol C Tables 4.2.6.8 and 6.1.1.4'
    'Cl' 'Cl' 0.1484 0.1585
                         'International Tables Vol C Tables 4.2.6.8 and 6.1.1.4'
_computing_data_collection     'SMART (Bruker, 2000)'
_computing_cell_refinement     'SAINT (Bruker, 2000)'
_computing_data_reduction     'SAINT (Bruker, 2000)'
_computing_structure_solution     'SHELXS97 (Sheldrick, 2008)'
_computing_structure_refinement     'SHELXS97 (Sheldrick, 2008)'
_computing_molecular_graphics     'SHELXTL (Sheldrick, 2008)'
_computing_publication_material
;
SHELXTL (Sheldrick, 2008), PARST (Nardelli, 1995) and
PLATON (Spek, 2009)
;
loop_
    _atom_site_type_symbol
    _atom_site_label
    _atom_site_fract_x
    _atom_site_fract_y
    _atom_site_fract_z
    _atom_site_U_iso_or_equiv
    _atom_site_adp_type
    _atom_site_calc_flag
    _atom_site_refinement_flags
    _atom_site_occupancy
    _atom_site_symmetry_multiplicity
    _atom_site_disorder_assembly
    _atom_site_disorder_group
    S S1 0.3915(2) 0.34433(9) 0.12184(8) 0.0545(4) Uani d . 1 1 . .
    Cl Cl1 1.2888(4) 0.63599(15) -0.45045(10) 0.1074(6) Uani d . 1 1 . .
    N N1 0.7565(6) 0.3373(3) -0.0182(2) 0.0470(8) Uani d . 1 1 . .
    H H1 0.7996 0.4111 -0.0278 0.056 Uiso calc R 1 1 . .
    N N2 0.7860(6) 0.1587(3) 0.1141(2) 0.0436(8) Uani d . 1 1 . .
    O O1 0.7203(6) 0.1941(3) -0.0894(2) 0.0647(9) Uani d . 1 1 . .
    C C1 0.9200(8) 0.3791(3) -0.1813(3) 0.0453(10) Uani d . 1 1 . .
    C C8 0.6580(8) 0.2720(3) 0.0727(3) 0.0434(10) Uani d . 1 1 . .
    C C7 0.7916(8) 0.2943(4) -0.0951(3) 0.0496(10) Uani d . 1 1 . .
    C C2 1.1049(8) 0.4556(4) -0.1799(3) 0.0511(10) Uani d . 1 1 . .
    H H2 1.1513 0.4549 -0.1221 0.061 Uiso calc R 1 1 . .
    C C9 0.6886(8) 0.0807(3) 0.2086(3) 0.0500(10) Uani d . 1 1 . .
    H H9 0.4977 0.1115 0.2179 0.060 Uiso calc R 1 1 . .
    C C3 1.2217(9) 0.5326(4) -0.2615(3) 0.0593(12) Uani d . 1 1 . .
    H H3 1.3486 0.5823 -0.2593 0.071 Uiso calc R 1 1 . .
    C C10 0.8322(9) 0.0976(4) 0.2850(3) 0.0642(12) Uani d . 1 1 . .
    H H10A 0.8101 0.1863 0.2789 0.077 Uiso calc R 1 1 . .
    H H10B 1.0233 0.0699 0.2772 0.077 Uiso calc R 1 1 . .
    C C6 0.8558(9) 0.3803(4) -0.2693(3) 0.0614(12) Uani d . 1 1 . .
    H H6 0.7376 0.3271 -0.2722 0.074 Uiso calc R 1 1 . .
    C C15 1.0483(8) 0.1113(4) 0.0754(3) 0.0561(11) Uani d . 1 1 . .
    H H15A 1.0200 0.0601 0.0393 0.084 Uiso calc R 1 1 . .
    H H15B 1.1572 0.0614 0.1262 0.084 Uiso calc R 1 1 . .
    H H15C 1.1382 0.1813 0.0354 0.084 Uiso calc R 1 1 . .
    C C4 1.1485(10) 0.5351(4) -0.3466(3) 0.0668(13) Uani d . 1 1 . .
    C C5 0.9673(10) 0.4596(5) -0.3505(3) 0.0718(14) Uani d . 1 1 . .
    H H5 0.9201 0.4623 -0.4086 0.086 Uiso calc R 1 1 . .
    C C14 0.7051(9) -0.0591(4) 0.2195(4) 0.0708(14) Uani d . 1 1 . .
    H H14A 0.6045 -0.0679 0.1721 0.085 Uiso calc R 1 1 . .
    H H14B 0.8915 -0.0930 0.2098 0.085 Uiso calc R 1 1 . .
    C C12 0.7376(12) -0.1166(6) 0.3931(4) 0.108(2) Uani d . 1 1 . .
    H H12A 0.6573 -0.1624 0.4547 0.130 Uiso calc R 1 1 . .
    H H12B 0.9254 -0.1518 0.3886 0.130 Uiso calc R 1 1 . .
    C C13 0.5919(11) -0.1324(5) 0.3164(5) 0.100(2) Uani d . 1 1 . .
    H H13A 0.6101 -0.2212 0.3229 0.120 Uiso calc R 1 1 . .
    H H13B 0.4015 -0.1031 0.3240 0.120 Uiso calc R 1 1 . .
    C C11 0.7191(12) 0.0218(6) 0.3827(4) 0.0969(18) Uani d . 1 1 . .
    H H11A 0.8191 0.0306 0.4303 0.116 Uiso calc R 1 1 . .
    H H11B 0.5322 0.0549 0.3927 0.116 Uiso calc R 1 1 . .
loop_
    _atom_site_aniso_label
    _atom_site_aniso_U_11
    _atom_site_aniso_U_22
    _atom_site_aniso_U_33
    _atom_site_aniso_U_12
    _atom_site_aniso_U_13
    _atom_site_aniso_U_23
    S1 0.0603(7) 0.0371(6) 0.0621(7) 0.0054(5) -0.0001(5) -0.0182(5)
    Cl1 0.1343(14) 0.1065(12) 0.0655(9) -0.0256(10) 0.0032(9) -0.0077(8)
    N1 0.065(2) 0.0364(17) 0.045(2) -0.0057(15) -0.0051(17) -0.0215(15)
    N2 0.0444(19) 0.0371(17) 0.051(2) 0.0010(14) -0.0094(16) -0.0180(15)
    O1 0.090(2) 0.0534(18) 0.065(2) -0.0119(16) -0.0157(17) -0.0333(16)
    C1 0.049(2) 0.043(2) 0.046(2) 0.0083(18) -0.0065(19) -0.0231(19)
    C8 0.051(2) 0.038(2) 0.050(2) -0.0032(18) -0.010(2) -0.0238(19)
    C7 0.053(3) 0.043(2) 0.057(3) 0.0087(19) -0.016(2) -0.025(2)
    C2 0.051(3) 0.054(2) 0.055(3) 0.001(2) -0.006(2) -0.030(2)
    C9 0.042(2) 0.039(2) 0.067(3) -0.0003(17) -0.009(2) -0.016(2)
    C3 0.057(3) 0.056(3) 0.070(3) -0.003(2) -0.006(2) -0.029(2)
    C10 0.078(3) 0.057(3) 0.054(3) -0.015(2) -0.007(2) -0.010(2)
    C6 0.074(3) 0.066(3) 0.055(3) -0.004(2) -0.015(2) -0.033(2)
    C15 0.050(3) 0.056(2) 0.069(3) 0.011(2) -0.014(2) -0.033(2)
    C4 0.073(3) 0.064(3) 0.056(3) 0.002(3) -0.003(3) -0.017(2)
    C5 0.085(4) 0.087(4) 0.047(3) 0.002(3) -0.018(3) -0.028(3)
    C14 0.059(3) 0.037(2) 0.112(4) -0.002(2) -0.019(3) -0.016(3)
    C12 0.080(4) 0.093(5) 0.103(5) -0.011(3) 0.005(4) 0.024(4)
    C13 0.062(3) 0.045(3) 0.163(6) -0.013(2) -0.003(4) 0.003(3)
    C11 0.106(5) 0.104(5) 0.061(3) -0.018(4) -0.004(3) 0.000(3)
_geom_special_details
;
All e.s.d.'s (except the e.s.d. in the dihedral angle between two l.s. planes)
are estimated using the full covariance matrix. The cell e.s.d.'s are taken
into account individually in the estimation of e.s.d.'s in distances, angles
and torsion angles; correlations between e.s.d.'s in cell parameters are only
used when they are defined by crystal symmetry. An approximate (isotropic)
treatment of cell e.s.d.'s is used for estimating e.s.d.'s involving l.s.
planes.
;
loop_
    _geom_bond_atom_site_label_1
    _geom_bond_atom_site_label_2
    _geom_bond_site_symmetry_2
    _geom_bond_distance
    _geom_bond_publ_flag
    S1 C8 . 1.687(4) ?
    Cl1 C4 . 1.739(5) ?
    N1 C8 . 1.391(5) ?
    N1 C7 . 1.391(5) ?
    N1 H1 . 0.8600 ?
    N2 C8 . 1.321(4) ?
    N2 C9 . 1.470(5) ?
    N2 C15 . 1.474(5) ?
    O1 C7 . 1.221(4) ?
    C1 C2 . 1.381(5) ?
    C1 C6 . 1.406(5) ?
    C1 C7 . 1.474(5) ?
    C2 C3 . 1.370(6) ?
    C2 H2 . 0.9300 ?
    C9 C10 . 1.520(6) ?
    C9 C14 . 1.530(5) ?
    C9 H9 . 0.9800 ?
    C3 C4 . 1.375(6) ?
    C3 H3 . 0.9300 ?
    C10 C11 . 1.524(6) ?
    C10 H10A . 0.9700 ?
    C10 H10B . 0.9700 ?
    C6 C5 . 1.365(6) ?
    C6 H6 . 0.9300 ?
    C15 H15A . 0.9600 ?
    C15 H15B . 0.9600 ?
    C15 H15C . 0.9600 ?
    C4 C5 . 1.370(6) ?
    C5 H5 . 0.9300 ?
    C14 C13 . 1.507(7) ?
    C14 H14A . 0.9700 ?
    C14 H14B . 0.9700 ?
    C12 C11 . 1.515(8) ?
    C12 C13 . 1.524(8) ?
    C12 H12A . 0.9700 ?
    C12 H12B . 0.9700 ?
    C13 H13A . 0.9700 ?
    C13 H13B . 0.9700 ?
    C11 H11A . 0.9700 ?
    C11 H11B . 0.9700 ?
loop_
    _geom_angle_atom_site_label_1
    _geom_angle_atom_site_label_2
    _geom_angle_atom_site_label_3
    _geom_angle_site_symmetry_1
    _geom_angle_site_symmetry_3
    _geom_angle
    _geom_angle_publ_flag
    C8 N1 C7 . . 126.1(3) ?
    C8 N1 H1 . . 117.0 ?
    C7 N1 H1 . . 117.0 ?
    C8 N2 C9 . . 120.4(3) ?
    C8 N2 C15 . . 122.6(3) ?
    C9 N2 C15 . . 116.5(3) ?
    C2 C1 C6 . . 118.3(4) ?
    C2 C1 C7 . . 123.2(4) ?
    C6 C1 C7 . . 118.5(4) ?
    N2 C8 N1 . . 116.8(3) ?
    N2 C8 S1 . . 125.5(3) ?
    N1 C8 S1 . . 117.8(3) ?
    O1 C7 N1 . . 121.5(4) ?
    O1 C7 C1 . . 124.2(4) ?
    N1 C7 C1 . . 114.4(3) ?
    C3 C2 C1 . . 121.6(4) ?
    C3 C2 H2 . . 119.2 ?
    C1 C2 H2 . . 119.2 ?
    N2 C9 C10 . . 111.3(3) ?
    N2 C9 C14 . . 113.4(4) ?
    C10 C9 C14 . . 110.9(4) ?
    N2 C9 H9 . . 107.0 ?
    C10 C9 H9 . . 107.0 ?
    C14 C9 H9 . . 107.0 ?
    C2 C3 C4 . . 119.0(4) ?
    C2 C3 H3 . . 120.5 ?
    C4 C3 H3 . . 120.5 ?
    C9 C10 C11 . . 110.8(4) ?
    C9 C10 H10A . . 109.5 ?
    C11 C10 H10A . . 109.5 ?
    C9 C10 H10B . . 109.5 ?
    C11 C10 H10B . . 109.5 ?
    H10A C10 H10B . . 108.1 ?
    C5 C6 C1 . . 120.0(4) ?
    C5 C6 H6 . . 120.0 ?
    C1 C6 H6 . . 120.0 ?
    N2 C15 H15A . . 109.5 ?
    N2 C15 H15B . . 109.5 ?
    H15A C15 H15B . . 109.5 ?
    N2 C15 H15C . . 109.5 ?
    H15A C15 H15C . . 109.5 ?
    H15B C15 H15C . . 109.5 ?
    C5 C4 C3 . . 120.9(4) ?
    C5 C4 Cl1 . . 119.9(4) ?
    C3 C4 Cl1 . . 119.2(4) ?
    C6 C5 C4 . . 120.3(4) ?
    C6 C5 H5 . . 119.9 ?
    C4 C5 H5 . . 119.9 ?
    C13 C14 C9 . . 110.6(4) ?
    C13 C14 H14A . . 109.5 ?
    C9 C14 H14A . . 109.5 ?
    C13 C14 H14B . . 109.5 ?
    C9 C14 H14B . . 109.5 ?
    H14A C14 H14B . . 108.1 ?
    C11 C12 C13 . . 110.4(5) ?
    C11 C12 H12A . . 109.6 ?
    C13 C12 H12A . . 109.6 ?
    C11 C12 H12B . . 109.6 ?
    C13 C12 H12B . . 109.6 ?
    H12A C12 H12B . . 108.1 ?
    C14 C13 C12 . . 111.1(4) ?
    C14 C13 H13A . . 109.4 ?
    C12 C13 H13A . . 109.4 ?
    C14 C13 H13B . . 109.4 ?
    C12 C13 H13B . . 109.4 ?
    H13A C13 H13B . . 108.0 ?
    C12 C11 C10 . . 111.0(5) ?
    C12 C11 H11A . . 109.4 ?
    C10 C11 H11A . . 109.4 ?
    C12 C11 H11B . . 109.4 ?
    C10 C11 H11B . . 109.4 ?
    H11A C11 H11B . . 108.0 ?
loop_
    _geom_hbond_atom_site_label_D
    _geom_hbond_atom_site_label_H
    _geom_hbond_atom_site_label_A
    _geom_hbond_site_symmetry_D
    _geom_hbond_site_symmetry_H
    _geom_hbond_site_symmetry_A
    _geom_hbond_distance_DH
    _geom_hbond_distance_HA
    _geom_hbond_distance_DA
    _geom_hbond_angle_DHA
    _geom_hbond_publ_flag
    N1 H1 S1 . . 2_665 0.86 2.73 3.411(4) 137 yes
data_global
_journal_date_recd_electronic     2011-06-17
_journal_date_accepted     2011-06-25
_journal_name_full     'Acta Crystallographica, Section E'
_journal_year     2011
_journal_volume     67
_journal_issue      8
_journal_page_first     o1891
_journal_page_last     o1891
_journal_paper_category     QO
_journal_coeditor_code     HB5920
_publ_contact_author_name     'Mohammad B. Kassim'
_publ_contact_author_address
;
 School of Chemical Sciences & Food Technology, Faculty of Science & Technology,
 Universiti Kebangsaan Malaysia, 43600 Selangor, Malaysia
;
_publ_contact_author_email     'mbkassim@ukm.my'
_publ_contact_author_fax     '+60389215412'
_publ_contact_author_phone     '+60389213980'
_publ_section_title
;
1-(4-Chlorobenzoyl)-3-cyclohexyl-3-methylthiourea
;
loop_
    _publ_author_name
    _publ_author_footnote
    _publ_author_address
    'Al-abbasi, Aisha A.' .
;
 School of Chemical Sciences & Food Technology, Faculty of Science & Technology,
 Universiti Kebangsaan Malaysia, 43600 Selangor, Malaysia
;
    'Bohari M. Yamin' .
;
 School of Chemical Sciences & Food Technology, Faculty of Science & Technology,
 Universiti Kebangsaan Malaysia, 43600 Selangor, Malaysia
;
    'Kassim, Mohammad B.' .
;
 School of Chemical Sciences & Food Technology, Faculty of Science & Technology,
 Universiti Kebangsaan Malaysia, 43600 Selangor, Malaysia
and
 Fuel Cell Institute, Universiti Kebangsaan Malaysia, 43600 Selangor, Malaysia
;
_publ_section_synopsis     .
