# Supplementary material for: 1-(4-Chloro­benzo­yl)-3-cyclo­hexyl-3-methyl­thio­urea
Source: Acta Crystallogr Sect E Struct Rep Online. 2011 Jul 2;67(Pt 8):o1891. doi: 10.1107/S1600536811025013 (PMC3212285; doi:10.1107/S1600536811025013)
Supplement: Supplementary file 2 [file e-67-o1891-Isup2.hkl]

# 
# h,k,l, Fc-squared, Fo-squared, sigma(Fo-squared) and status flag 
# 
data_I
_shelx_title ' baru338m in P-1' 
_shelx_refln_list_code          4 
_shelx_F_calc_maximum      112.55 
_exptl_crystal_F_000       328.00 
_reflns_d_resolution_high  0.8107 
 
loop_ 
 _symmetry_equiv_pos_as_xyz 
 'x, y, z' 
 '-x, -y, -z' 
 
_cell_length_a     5.0423 
_cell_length_b    11.3679 
_cell_length_c    15.1395 
_cell_angle_alpha  69.865 
_cell_angle_beta   82.698 
_cell_angle_gamma  80.702 
 
_shelx_F_squared_multiplier     1.000 
 
loop_ 
 _refln_index_h 
 _refln_index_k 
 _refln_index_l 
 _refln_F_squared_calc 
 _refln_F_squared_meas 
 _refln_F_squared_sigma 
 _refln_observed_status 
   1   0   0       82.09       59.69      3.79 o 
   2   0   0     2797.18     2970.31     58.18 o 
   3   0   0      112.56      131.51      7.30 o 
   4   0   0        3.43       13.86      4.23 o 
   5   0   0        5.01       12.28      6.46 o 
   6   0   0        5.26       12.85     11.32 o 
  -6   1   0        5.49       26.22     12.04 o 
  -5   1   0        7.05        4.93     17.15 o 
  -4   1   0       19.84       29.46      4.39 o 
  -3   1   0      884.88      870.95     16.53 o 
  -2   1   0      515.49      520.08     10.26 o 
  -1   1   0     5852.19     6048.89     99.71 o 
   0   1   0      463.33      501.30     11.82 o 
   1   1   0     1580.60     1722.80     32.23 o 
   2   1   0      168.69      159.23      5.36 o 
   3   1   0      450.46      445.21     13.39 o 
   4   1   0       94.94       99.90      6.17 o 
   5   1   0        3.01        6.38      6.35 o 
   6   1   0        0.89       13.87     15.51 o 
  -5   2   0        0.10        7.32     22.73 o 
  -4   2   0       56.54       62.63      6.51 o 
  -3   2   0       89.47       92.57      4.95 o 
  -2   2   0      570.08      546.44     10.77 o 
  -1   2   0     3595.38     3825.50     47.41 o 
   0   2   0      270.99      247.17      5.61 o 
   1   2   0        5.06        3.77      1.33 o 
   2   2   0       34.49       32.30      5.50 o 
   3   2   0        9.20        7.12      3.25 o 
   4   2   0       41.14       39.28      5.17 o 
   5   2   0       69.16       61.90     10.75 o 
   6   2   0        1.45        2.48     12.47 o 
  -5   3   0        5.97       -2.41      8.70 o 
  -4   3   0       22.45       28.84      5.73 o 
  -3   3   0      183.45      181.16      6.84 o 
  -2   3   0      338.74      311.72     10.94 o 
  -1   3   0     1078.54     1048.56     15.91 o 
   0   3   0      364.06      318.58      7.47 o 
   1   3   0      495.01      465.85      8.67 o 
   2   3   0        9.48        7.81      2.54 o 
   3   3   0       52.28       43.33     10.90 o 
   4   3   0       30.40       30.98      4.99 o 
   5   3   0        0.52       11.59      5.73 o 
   6   3   0        2.19       15.74      9.91 o 
  -5   4   0        1.28       -1.40     18.57 o 
  -4   4   0        0.80        2.57      5.45 o 
  -3   4   0        1.04        5.54      3.51 o 
  -2   4   0        8.97       10.11      2.70 o 
  -1   4   0      223.50      201.58      5.87 o 
   0   4   0     3031.53     3079.78     45.81 o 
   1   4   0        4.47        3.77      1.68 o 
   2   4   0      142.34      132.09      5.74 o 
   3   4   0       70.72       74.83      4.89 o 
   4   4   0       18.03       20.08      5.74 o 
   5   4   0       12.16       35.91      9.36 o 
   6   4   0        0.17       14.93     15.13 o 
  -5   5   0        0.04       11.98     21.23 o 
  -4   5   0        9.50       19.99      8.26 o 
  -3   5   0      192.69      182.93     10.06 o 
  -2   5   0      294.93      269.48      8.12 o 
  -1   5   0        6.88       11.18      2.77 o 
   0   5   0      266.19      271.05      9.17 o 
   1   5   0       19.63       20.42      2.46 o 
   2   5   0      373.33      358.76      9.00 o 
   3   5   0      234.81      232.03      7.91 o 
   4   5   0        9.43       10.96      3.97 o 
   5   5   0       23.49       14.16      6.46 o 
  -5   6   0       13.46       37.26     12.48 o 
  -4   6   0       49.95       44.67     10.19 o 
  -3   6   0       12.92       25.37      5.29 o 
  -2   6   0       85.32       86.31      5.33 o 
  -1   6   0      204.95      185.24      6.65 o 
   0   6   0      337.95      312.06      8.43 o 
   1   6   0       10.28        7.98      2.51 o 
   2   6   0       42.65       39.70      3.62 o 
   3   6   0        0.09        1.81      3.19 o 
   4   6   0       41.09       35.48      7.27 o 
   5   6   0       53.98       64.73     10.31 o 
  -4   7   0       24.42       33.43      9.96 o 
  -3   7   0        6.94       17.05      5.61 o 
  -2   7   0        9.19       19.96      4.01 o 
  -1   7   0       29.86       30.01      4.01 o 
   0   7   0      365.39      360.07      9.90 o 
   1   7   0      110.61      120.79      5.60 o 
   2   7   0      121.70      126.34      6.00 o 
   3   7   0      280.35      270.12      9.28 o 
   4   7   0        0.60        5.19      6.00 o 
   5   7   0       34.89       55.70      9.91 o 
  -4   8   0        0.03        2.15      9.67 o 
  -3   8   0       58.71       89.46     10.54 o 
  -2   8   0      138.87      133.15      8.46 o 
  -1   8   0        9.75       15.62      3.84 o 
   0   8   0        3.92        8.64      3.82 o 
   1   8   0        1.51        8.93      3.24 o 
   2   8   0        4.50        6.36      3.54 o 
   3   8   0       75.60       75.26      9.34 o 
   4   8   0       12.77       14.39      7.19 o 
   5   8   0        0.00        8.08      8.68 o 
  -3   9   0       22.30       29.54     26.77 o 
  -2   9   0        5.27       21.07      7.99 o 
  -1   9   0        1.37        3.53      4.22 o 
   0   9   0       37.69       47.98      6.28 o 
   1   9   0       18.95       21.39      4.09 o 
   2   9   0      101.22      107.80      7.48 o 
   3   9   0       17.24       21.34      7.06 o 
   4   9   0        0.06        8.26      7.27 o 
   5   9   0        7.75       12.68      9.90 o 
  -3  10   0        0.85        1.93     10.28 o 
  -2  10   0        1.77       11.21      5.98 o 
  -1  10   0      242.44      219.33      9.85 o 
   0  10   0      106.59      119.45      7.66 o 
   1  10   0       18.75       33.60      5.75 o 
   2  10   0        8.84       13.34      6.77 o 
   3  10   0       21.62       13.65      7.47 o 
   4  10   0        2.48        7.62      7.92 o 
  -2  11   0        4.88       -4.52      9.00 o 
  -1  11   0       13.24        8.86      7.43 o 
   0  11   0       77.57       93.87      8.49 o 
   1  11   0       42.22       53.01      8.76 o 
   2  11   0       31.48       34.93     13.17 o 
   3  11   0       20.66       38.99      9.85 o 
   4  11   0        2.63        4.54     15.32 o 
  -1  12   0       19.50       39.66     10.00 o 
   0  12   0        0.17        1.82      6.51 o 
   1  12   0       12.46       19.49     14.04 o 
   2  12   0        3.06       14.74      8.38 o 
   3  12   0        3.26       -4.48      8.74 o 
   0  13   0        5.99       14.22      9.53 o 
   1  13   0       46.75       50.70     15.64 o 
  -2 -12   1        8.85       22.46     10.17 o 
  -1 -12   1       29.16       37.21      9.55 o 
   0 -12   1       68.47       86.01      9.16 o 
   1 -12   1       14.77       31.60      9.50 o 
  -3 -11   1       18.13        6.79     10.75 o 
  -2 -11   1       30.25       34.31      8.91 o 
  -1 -11   1        0.45        6.87      5.64 o 
   0 -11   1       17.81       19.35      6.41 o 
   1 -11   1        0.11      -10.11     14.29 o 
   2 -11   1       33.75       39.64      7.95 o 
  -4 -10   1        1.42       -3.05      8.32 o 
  -3 -10   1       18.80       14.16      7.54 o 
  -2 -10   1       57.95       51.18      8.70 o 
  -1 -10   1       55.79       68.99      7.03 o 
   0 -10   1       11.35       17.82      6.22 o 
   1 -10   1       28.40       31.90      5.56 o 
   2 -10   1       11.77       19.58      6.65 o 
   3 -10   1       17.66       19.35     13.26 o 
  -4  -9   1        0.03        4.82      7.48 o 
  -3  -9   1        3.77       18.50      6.99 o 
  -2  -9   1       42.70       34.19      7.49 o 
  -1  -9   1      121.52      127.11      8.07 o 
   0  -9   1       27.33       38.84      4.95 o 
   1  -9   1        2.26        4.42      4.49 o 
   2  -9   1       28.46       17.02      6.02 o 
   3  -9   1        2.39       -2.11      8.34 o 
  -5  -8   1        8.87       17.43      9.02 o 
  -4  -8   1        2.23       13.95      9.02 o 
  -3  -8   1       37.83       38.04      7.50 o 
  -2  -8   1      115.57      118.45      7.61 o 
  -1  -8   1      306.28      312.83      9.68 o 
   0  -8   1      403.81      374.81     10.97 o 
   1  -8   1        6.24       11.75      3.90 o 
   2  -8   1       57.66       67.77      6.70 o 
   3  -8   1       61.61       69.03      8.11 o 
   4  -8   1        0.19       -8.70      9.60 o 
  -5  -7   1        9.25       18.60     16.37 o 
  -4  -7   1       10.45       13.49      8.55 o 
  -3  -7   1      324.79      295.90     11.91 o 
  -2  -7   1        2.66        5.19      3.31 o 
  -1  -7   1        0.57        2.11      2.82 o 
   0  -7   1        2.18        5.46      3.09 o 
   1  -7   1       37.33       35.10      3.95 o 
   2  -7   1      141.71      130.45      8.18 o 
   3  -7   1       51.61       49.29      6.63 o 
   4  -7   1        2.52        4.42      9.22 o 
  -5  -6   1       11.85       27.86     16.00 o 
  -4  -6   1        1.61        8.44      4.75 o 
  -3  -6   1       66.61       58.63      4.67 o 
  -2  -6   1       11.01       17.39      3.23 o 
  -1  -6   1      242.52      206.92      6.87 o 
   0  -6   1       62.20       59.60      3.97 o 
   1  -6   1      114.83       91.58      4.97 o 
   2  -6   1        2.20        4.72      3.24 o 
   3  -6   1       33.05       34.89      6.85 o 
   4  -6   1       39.52       35.67     23.02 o 
   5  -6   1       33.44       38.02     12.75 o 
  -5  -5   1       25.46       27.75     15.53 o 
  -4  -5   1       19.71       22.62      4.89 o 
  -3  -5   1        3.55        6.14      3.32 o 
  -2  -5   1      223.88      227.18      7.94 o 
  -1  -5   1      444.31      415.12      9.40 o 
   0  -5   1      231.93      210.83      7.13 o 
   1  -5   1       48.92       40.69      3.37 o 
   2  -5   1      121.76      118.13      5.43 o 
   3  -5   1      175.68      169.65     10.70 o 
   4  -5   1        0.44        7.21      5.62 o 
   5  -5   1        0.11        6.87     12.19 o 
  -5  -4   1        9.51       28.49      5.75 o 
  -4  -4   1       20.08       23.49      4.77 o 
  -3  -4   1        0.00        6.03      3.26 o 
  -2  -4   1       23.17       26.25      2.86 o 
  -1  -4   1      517.83      526.02     16.86 o 
   0  -4   1      276.06      286.78      6.75 o 
   1  -4   1        2.45        5.66      2.08 o 
   2  -4   1       74.76       78.04      4.36 o 
   3  -4   1      400.01      404.38     13.77 o 
   4  -4   1       11.49       24.49      6.14 o 
   5  -4   1       12.29        5.57     10.20 o 
  -6  -3   1        3.05       38.01     21.82 o 
  -5  -3   1       34.67       43.60      8.14 o 
  -4  -3   1      204.83      205.23     13.11 o 
  -3  -3   1       48.61       52.34      5.29 o 
  -2  -3   1      108.35      111.95      4.57 o 
  -1  -3   1      238.25      248.96      5.88 o 
   0  -3   1      112.99      102.42      3.81 o 
   1  -3   1      173.39      168.39      4.93 o 
   2  -3   1       46.40       44.06      3.68 o 
   3  -3   1       64.14       67.14      7.23 o 
   4  -3   1       40.96       41.22      6.47 o 
   5  -3   1       38.71       45.98     11.18 o 
  -6  -2   1        4.83       16.89     22.78 o 
  -5  -2   1       39.65       51.08      8.36 o 
  -4  -2   1        1.21       11.16      4.61 o 
  -3  -2   1      100.68       93.43      6.79 o 
  -2  -2   1       25.98       28.01      2.88 o 
  -1  -2   1     2347.98     2489.54     32.07 o 
   0  -2   1     1848.11     1894.65     28.16 o 
   1  -2   1     2607.71     2667.04     40.72 o 
   2  -2   1     1458.09     1491.48     22.22 o 
   3  -2   1      224.10      225.39      7.25 o 
   4  -2   1       11.94       16.06      5.51 o 
   5  -2   1       23.25       26.72     12.68 o 
  -6  -1   1        4.91       16.49     11.28 o 
  -5  -1   1        7.53       10.54      5.69 o 
  -4  -1   1        0.26        7.22      3.90 o 
  -3  -1   1       91.75       85.08      5.82 o 
  -2  -1   1      271.29      250.39      8.45 o 
  -1  -1   1      159.19      129.95      3.82 o 
   0  -1   1       71.16       61.25      1.78 o 
   1  -1   1      285.80      298.23      7.54 o 
   2  -1   1      492.58      462.30     12.14 o 
   3  -1   1      527.03      468.31     10.96 o 
   4  -1   1       13.47        8.48      5.06 o 
   5  -1   1        0.01        6.17      6.19 o 
   6  -1   1        5.36        0.23     11.03 o 
  -6   0   1        1.33        2.37     15.16 o 
  -5   0   1       22.06        5.52      8.03 o 
  -4   0   1       17.49       22.40      4.38 o 
  -3   0   1      284.33      277.43     13.08 o 
  -2   0   1        1.85        1.20      2.02 o 
  -1   0   1     1989.69     2189.04     35.09 o 
   1   0   1     2193.49     2074.78     30.71 o 
   2   0   1        6.28        8.62      2.07 o 
   3   0   1      232.86      218.01      7.24 o 
   4   0   1        7.14        9.28      3.87 o 
   5   0   1        6.49        6.27      7.96 o 
   6   0   1       16.01       34.00     19.38 o 
  -6   1   1        0.46       13.01     11.32 o 
  -5   1   1       31.29       35.13     14.53 o 
  -4   1   1       45.91       41.79      4.81 o 
  -3   1   1       97.38      101.99      6.33 o 
  -2   1   1       49.62       51.83      3.36 o 
  -1   1   1       92.02       70.64      3.11 o 
   0   1   1        0.58       -1.21      0.80 o 
   1   1   1     6150.21     7066.95     98.17 o 
   2   1   1       28.55       33.26      3.49 o 
   3   1   1      144.10      139.70      7.39 o 
   4   1   1       47.37       48.35      5.18 o 
   5   1   1       12.54       21.36      6.57 o 
   6   1   1        0.39       20.96     12.60 o 
  -5   2   1        9.64       25.57     16.26 o 
  -4   2   1        0.23        2.33      3.59 o 
  -3   2   1      133.95      158.28      6.29 o 
  -2   2   1      948.16      931.81     15.63 o 
  -1   2   1    12667.50    13564.75    185.18 o 
   0   2   1     2625.24     3029.75     37.11 o 
   1   2   1     1042.32     1105.34     18.61 o 
   2   2   1      150.80      126.87      4.78 o 
   3   2   1       17.06       14.18      4.81 o 
   4   2   1       21.01       24.61      4.42 o 
   5   2   1        0.39       19.69      6.65 o 
   6   2   1        6.04       15.39      9.43 o 
  -5   3   1        0.21        8.91      9.03 o 
  -4   3   1      184.52      182.88      9.87 o 
  -3   3   1      158.39      166.62      6.64 o 
  -2   3   1      551.06      550.68     11.20 o 
  -1   3   1     2614.67     2592.75     41.81 o 
   0   3   1        3.56        5.17      2.12 o 
   1   3   1     3439.93     3834.29     55.05 o 
   2   3   1      381.76      329.78      8.02 o 
   3   3   1       99.15      108.22      5.73 o 
   4   3   1        8.29       16.47      5.70 o 
   5   3   1       12.61       23.42      5.98 o 
   6   3   1       25.19       46.91     14.10 o 
  -5   4   1        0.63       15.23      8.49 o 
  -4   4   1       29.07       33.92      8.02 o 
  -3   4   1      180.01      146.49      6.47 o 
  -2   4   1     1241.84     1206.64     19.91 o 
  -1   4   1        6.75        5.31      2.16 o 
   0   4   1      480.93      499.28      9.47 o 
   1   4   1      143.02      141.36      4.45 o 
   2   4   1       24.49       17.48      2.51 o 
   3   4   1       10.35       15.86      4.05 o 
   4   4   1       71.16       75.30      6.19 o 
   5   4   1       10.15       26.04      6.07 o 
   6   4   1        1.17       -3.14      9.52 o 
  -5   5   1        5.87       20.71     10.46 o 
  -4   5   1        0.47        5.05      9.66 o 
  -3   5   1       26.18       36.00      4.55 o 
  -2   5   1      630.83      626.01     13.20 o 
  -1   5   1       85.77       74.32      6.22 o 
   0   5   1        7.76       10.59      3.36 o 
   1   5   1      309.72      364.75      8.32 o 
   2   5   1      360.15      385.44     13.53 o 
   3   5   1       38.05       44.23      3.92 o 
   4   5   1        0.10        7.75      3.92 o 
   5   5   1        0.12       14.59      6.17 o 
   6   5   1        0.60       11.96     17.07 o 
  -5   6   1        1.68       -1.34     24.45 o 
  -4   6   1        1.92       15.28      8.67 o 
  -3   6   1       16.11       26.47      5.20 o 
  -2   6   1      948.05      924.23     17.83 o 
  -1   6   1      460.07      473.96     12.78 o 
   0   6   1      154.59      182.09      8.08 o 
   1   6   1      449.79      438.73     11.49 o 
   2   6   1      221.74      238.75      7.39 o 
   3   6   1       33.38       41.75      4.02 o 
   4   6   1        0.72       10.22      5.25 o 
   5   6   1       23.87       31.09      9.11 o 
  -4   7   1       52.89       43.48     10.59 o 
  -3   7   1        2.93        7.65      7.33 o 
  -2   7   1       16.12       21.66      4.20 o 
  -1   7   1       18.72       12.25      3.32 o 
   0   7   1       48.36       40.43      4.53 o 
   1   7   1      208.76      182.25      6.68 o 
   2   7   1       19.49       21.34      4.05 o 
   3   7   1        2.82        2.56      4.44 o 
   4   7   1        0.17        6.05      5.35 o 
   5   7   1        2.60       13.13      8.10 o 
  -4   8   1        0.13        3.36      9.82 o 
  -3   8   1        4.53       10.31      7.71 o 
  -2   8   1      211.02      220.27      8.76 o 
  -1   8   1      114.44      116.96     10.80 o 
   0   8   1        2.96        3.02      4.78 o 
   1   8   1       52.03       62.26      4.71 o 
   2   8   1        0.14        3.75      3.63 o 
   3   8   1       10.38       11.71      4.89 o 
   4   8   1       82.36      105.76     11.43 o 
   5   8   1        2.42       13.36     13.73 o 
  -4   9   1        5.50       -2.68     10.64 o 
  -3   9   1       12.12       25.32     10.10 o 
  -2   9   1       26.63       44.48      6.34 o 
  -1   9   1      118.68      120.63      8.14 o 
   0   9   1        1.01       15.16      3.86 o 
   1   9   1      106.37      102.96      5.75 o 
   2   9   1      407.89      420.42     19.69 o 
   3   9   1        7.20       17.02      6.72 o 
   4   9   1       21.28       27.98      8.54 o 
   5   9   1        1.06        9.82      9.22 o 
  -3  10   1        5.26        7.53      9.35 o 
  -2  10   1        0.19       10.47      7.27 o 
  -1  10   1       33.79       33.10      6.38 o 
   0  10   1       12.12        9.98      6.23 o 
   1  10   1        2.40        6.95      4.26 o 
   2  10   1       37.92       39.31      7.77 o 
   3  10   1        2.47        8.78      7.55 o 
   4  10   1        0.78        0.87      7.59 o 
  -2  11   1       13.74       20.60     10.11 o 
  -1  11   1       46.69       53.16     10.23 o 
   0  11   1       82.56       93.64     11.37 o 
   1  11   1        3.65       11.06      6.80 o 
   2  11   1        0.44       14.81      7.66 o 
   3  11   1       14.00       20.03      7.98 o 
   4  11   1       10.55       20.99      9.57 o 
  -2  12   1       35.65       42.61     11.30 o 
  -1  12   1        0.66       17.89      8.03 o 
   0  12   1        0.22       -5.97      7.57 o 
   1  12   1        3.13       14.24     12.10 o 
   2  12   1        1.71        6.50      8.31 o 
   3  12   1       22.02        9.64      9.21 o 
   0  13   1       89.38       86.50     11.97 o 
   1  13   1       43.67       44.38     10.01 o 
   2  13   1        0.45       12.85      9.86 o 
  -2 -12   2        0.07        6.20      8.05 o 
  -1 -12   2        3.67       14.03      8.64 o 
   0 -12   2       21.08       28.20     10.40 o 
   1 -12   2        0.21       -4.87      8.80 o 
  -3 -11   2        3.04       17.44      9.09 o 
  -2 -11   2        0.07       -2.27      7.24 o 
  -1 -11   2        2.22        8.41      7.83 o 
   0 -11   2       72.13       92.08     17.13 o 
   1 -11   2        5.72       10.63      7.99 o 
   2 -11   2       10.33       -1.76     15.15 o 
  -4 -10   2        1.63       18.97      9.52 o 
  -3 -10   2        8.91       15.56      8.00 o 
  -2 -10   2      117.59      109.68      8.61 o 
  -1 -10   2        1.66        4.17      4.90 o 
   0 -10   2       19.43       22.68      4.94 o 
   1 -10   2        2.86       10.49      6.89 o 
   2 -10   2       42.03       38.65      7.59 o 
   3 -10   2       19.94       16.72      9.52 o 
  -4  -9   2        0.00        5.14      7.81 o 
  -3  -9   2        6.42       14.78      8.45 o 
  -2  -9   2      102.92      104.32      7.93 o 
  -1  -9   2       60.89       82.74      6.98 o 
   0  -9   2       62.29       64.64      6.69 o 
   1  -9   2      174.45      179.41      8.51 o 
   2  -9   2       80.71       90.48      7.94 o 
   3  -9   2        0.00       27.10     10.88 o 
  -5  -8   2        8.17       30.29     10.54 o 
  -4  -8   2       12.85       18.03      9.27 o 
  -3  -8   2        4.59        8.63      6.00 o 
  -2  -8   2       89.22      100.00      7.17 o 
  -1  -8   2      115.51      116.04      7.61 o 
   0  -8   2        3.97       13.23      3.80 o 
   1  -8   2        0.98        2.25      3.92 o 
   2  -8   2       39.90       34.81      5.92 o 
   3  -8   2       16.85       20.60      6.66 o 
   4  -8   2        0.84        2.91     11.30 o 
  -5  -7   2        5.12       14.01     13.09 o 
  -4  -7   2        1.80       26.81      7.54 o 
  -3  -7   2       11.77       20.14      4.76 o 
  -2  -7   2      255.10      243.65     10.36 o 
  -1  -7   2       15.50       15.65      3.39 o 
   0  -7   2        8.77       11.15      3.22 o 
   1  -7   2       12.66       15.37      3.54 o 
   2  -7   2       40.59       45.78      8.39 o 
   3  -7   2       34.51       37.25      6.92 o 
   4  -7   2       22.24       13.90      9.91 o 
  -5  -6   2        0.30       13.66      8.83 o 
  -4  -6   2        0.04        7.32      5.05 o 
  -3  -6   2      117.00      117.78      7.75 o 
  -2  -6   2      516.38      526.77     15.28 o 
  -1  -6   2      492.16      470.36     10.90 o 
   0  -6   2        6.84        9.71      2.84 o 
   1  -6   2      411.03      361.86     11.34 o 
   2  -6   2      138.09      123.71      7.53 o 
   3  -6   2       28.24       40.39      6.21 o 
   4  -6   2       16.13       24.00      7.21 o 
  -5  -5   2       45.39       37.40      7.34 o 
  -4  -5   2      175.09      177.35      9.92 o 
  -3  -5   2       99.08      104.69      5.82 o 
  -2  -5   2       65.16       73.91      4.28 o 
  -1  -5   2       25.72       26.73      2.98 o 
   0  -5   2      166.71      174.08      5.83 o 
   1  -5   2      114.27       98.99      5.51 o 
   2  -5   2       14.32       16.99      3.37 o 
   3  -5   2        1.00        1.84      4.49 o 
   4  -5   2        2.01       -3.23      5.52 o 
   5  -5   2       10.14       27.06     10.98 o 
  -5  -4   2        0.01        0.07      6.98 o 
  -4  -4   2      250.69      239.94      9.60 o 
  -3  -4   2      197.57      185.38      7.34 o 
  -2  -4   2      623.62      643.10     12.72 o 
  -1  -4   2      268.33      243.59      8.22 o 
   0  -4   2       23.23       20.07      2.21 o 
   1  -4   2       17.64       17.77      2.51 o 
   2  -4   2        1.02        2.12      3.56 o 
   3  -4   2      403.41      347.23     12.91 o 
   4  -4   2       55.84       69.46      8.71 o 
   5  -4   2        3.49       13.69     10.36 o 
  -5  -3   2       31.93       34.26      6.49 o 
  -4  -3   2        6.81        9.42      5.30 o 
  -3  -3   2       23.75       26.54      3.64 o 
  -2  -3   2      561.51      528.96     10.91 o 
  -1  -3   2       28.14       20.85      4.97 o 
   0  -3   2      860.73      795.23     12.63 o 
   1  -3   2      352.15      296.12      7.88 o 
   2  -3   2       32.53       31.63      4.74 o 
   3  -3   2        3.25        7.46      4.18 o 
   4  -3   2       77.27       64.80     10.71 o 
   5  -3   2       11.79       15.98     10.13 o 
  -6  -2   2        0.31       23.80     11.70 o 
  -5  -2   2       12.20       25.05      7.81 o 
  -4  -2   2        6.25       16.18      4.47 o 
  -3  -2   2        1.47       -3.37      4.02 o 
  -2  -2   2      115.85      118.58      5.11 o 
  -1  -2   2       62.76       59.92      3.61 o 
   0  -2   2      419.68      374.81      6.73 o 
   1  -2   2     1995.94     1973.10     26.43 o 
   2  -2   2       12.89       15.67      4.66 o 
   3  -2   2      133.16      128.57      7.54 o 
   4  -2   2       88.29       97.99      7.95 o 
   5  -2   2        0.15       -6.07      7.47 o 
  -6  -1   2        5.46       24.35     10.74 o 
  -5  -1   2       69.84       81.45      8.11 o 
  -4  -1   2       15.43       22.37      4.92 o 
  -3  -1   2       88.85       84.56      7.80 o 
  -2  -1   2      533.03      536.71     15.95 o 
  -1  -1   2      423.00      384.46      9.25 o 
   0  -1   2       37.44       31.13      1.58 o 
   1  -1   2       24.88       21.11      2.45 o 
   2  -1   2      998.08     1030.11     20.51 o 
   3  -1   2       61.13       65.25      4.07 o 
   4  -1   2      157.90      155.42      9.47 o 
   5  -1   2       10.36       19.92      6.80 o 
   6  -1   2        0.53       11.14     11.82 o 
  -6   0   2        2.93       10.01     10.81 o 
  -5   0   2        9.69        8.74      6.23 o 
  -4   0   2       11.83       11.50      4.76 o 
  -3   0   2      153.86      155.00      7.55 o 
  -2   0   2      872.74      837.27     16.97 o 
  -1   0   2     1970.03     2062.42     26.86 o 
   0   0   2      206.77      196.77      7.21 o 
   1   0   2     5520.74     6488.02    106.38 o 
   2   0   2       17.71       17.29      2.20 o 
   3   0   2       22.55       33.13      3.36 o 
   4   0   2       88.39       97.76      7.95 o 
   5   0   2        0.06       -0.67      5.84 o 
   6   0   2        5.90       27.69     13.93 o 
  -5   1   2       10.36       15.72      8.05 o 
  -4   1   2       60.60       60.71      6.24 o 
  -3   1   2       20.61       14.75      3.77 o 
  -2   1   2      732.49      743.41     13.23 o 
  -1   1   2      337.65      330.94      8.65 o 
   0   1   2      790.42      973.61     36.65 o 
   1   1   2     6844.45     7859.03     93.39 o 
   2   1   2      952.46      952.47     21.01 o 
   3   1   2      656.63      700.89     18.17 o 
   4   1   2        4.54       14.21      4.98 o 
   5   1   2       23.32       43.21      7.33 o 
   6   1   2        0.10        9.55      8.39 o 
  -5   2   2       12.87       20.19      8.66 o 
  -4   2   2       38.10       35.41      5.55 o 
  -3   2   2       58.23       55.27      5.38 o 
  -2   2   2      861.75      834.81     16.65 o 
  -1   2   2      258.60      299.02      6.03 o 
   0   2   2     7140.07     9306.26    109.79 o 
   1   2   2     1673.88     1792.86     28.22 o 
   2   2   2      979.44      996.65     16.27 o 
   3   2   2      308.20      301.29      8.79 o 
   4   2   2      118.28      113.06      6.54 o 
   5   2   2       24.67       22.60      6.83 o 
   6   2   2        0.27       10.00      8.70 o 
  -5   3   2        2.22        1.44     10.96 o 
  -4   3   2       20.50       17.41      5.11 o 
  -3   3   2       13.75       14.51      3.35 o 
  -2   3   2      204.68      160.86      5.54 o 
  -1   3   2      896.22      979.22     15.04 o 
   0   3   2      732.96      797.82     12.27 o 
   1   3   2     1991.62     2217.48     34.84 o 
   2   3   2      410.00      463.68      9.70 o 
   3   3   2      104.60      108.81      5.43 o 
   4   3   2        3.48       11.70      4.27 o 
   5   3   2        0.47        8.79      5.11 o 
   6   3   2       13.73       13.22      9.97 o 
  -5   4   2        2.90       16.94      9.57 o 
  -4   4   2        0.92        9.07      6.90 o 
  -3   4   2      254.72      248.98      8.25 o 
  -2   4   2      294.24      246.79      8.70 o 
  -1   4   2      277.24      258.49      6.57 o 
   0   4   2      301.34      304.81      6.94 o 
   1   4   2     1751.52     1915.43     26.29 o 
   2   4   2       64.10       42.33      2.97 o 
   3   4   2        8.21       20.64      3.54 o 
   4   4   2       19.80       21.66      5.05 o 
   5   4   2        8.76       17.29      6.23 o 
   6   4   2       11.76       29.11     10.41 o 
  -5   5   2       24.21       27.70     11.01 o 
  -4   5   2        5.75       15.97      7.88 o 
  -3   5   2      112.35      101.40      5.89 o 
  -2   5   2      293.35      275.59      8.15 o 
  -1   5   2       25.89       22.77      2.91 o 
   0   5   2     1359.05     1456.88     21.86 o 
   1   5   2     1117.63     1194.52     24.09 o 
   2   5   2       19.49       13.69      2.43 o 
   3   5   2       62.13       66.73      4.38 o 
   4   5   2       90.78       91.84      5.96 o 
   5   5   2        8.25       12.91      6.31 o 
   6   5   2        0.15        8.13     16.55 o 
  -5   6   2       46.26       43.57     12.92 o 
  -4   6   2       25.93       28.12     11.78 o 
  -3   6   2      466.15      452.65     15.42 o 
  -2   6   2      561.36      511.89     12.17 o 
  -1   6   2       36.72       36.60      3.51 o 
   0   6   2     1124.39     1248.70     20.30 o 
   1   6   2       53.52       55.75      3.99 o 
   2   6   2        2.85        8.45      3.21 o 
   3   6   2       15.17       13.64      3.36 o 
   4   6   2       53.95       46.52     10.49 o 
   5   6   2        0.08        6.71     10.08 o 
  -4   7   2        0.02       -0.50      8.80 o 
  -3   7   2       51.04       56.19     10.46 o 
  -2   7   2        9.94       13.89      3.88 o 
  -1   7   2      144.16      153.94      6.59 o 
   0   7   2       37.88       51.60      4.14 o 
   1   7   2      721.69      756.55     24.55 o 
   2   7   2       54.71       61.27      4.16 o 
   3   7   2       10.19       10.79      4.73 o 
   4   7   2        4.49       12.73      8.38 o 
   5   7   2       19.22       39.42      9.27 o 
  -4   8   2        0.38       16.00      9.66 o 
  -3   8   2      171.86      164.50     13.55 o 
  -2   8   2       31.96       33.22      4.89 o 
  -1   8   2       99.15       97.30      5.89 o 
   0   8   2       53.47       48.58      4.44 o 
   1   8   2       95.91       93.77      5.34 o 
   2   8   2       11.06       15.02      5.19 o 
   3   8   2       66.80       68.54      6.92 o 
   4   8   2       14.07       29.68      7.52 o 
   5   8   2        6.25       28.03      8.77 o 
  -4   9   2        0.46        4.81     10.16 o 
  -3   9   2        4.12       13.14      9.20 o 
  -2   9   2       34.86       41.55      5.45 o 
  -1   9   2      224.94      220.11     10.62 o 
   0   9   2       26.68       37.80      4.61 o 
   1   9   2        0.30        0.16      3.52 o 
   2   9   2        9.39       13.33      5.00 o 
   3   9   2        0.76       10.24      8.07 o 
   4   9   2       30.25       28.67     12.72 o 
   5   9   2       17.96       37.79     12.25 o 
  -3  10   2       21.42       22.75     10.01 o 
  -2  10   2       32.55       27.46      8.90 o 
  -1  10   2        0.31       11.50      4.52 o 
   0  10   2       32.68       51.16      5.37 o 
   1  10   2        3.31        9.40      5.18 o 
   2  10   2       34.33       33.93      9.78 o 
   3  10   2       44.04       46.38      8.42 o 
   4  10   2        3.22        6.14      8.00 o 
  -2  11   2        0.23       22.84     11.58 o 
  -1  11   2        8.09        5.84      5.14 o 
   0  11   2      116.58      106.08      8.49 o 
   1  11   2      171.86      147.04     22.88 o 
   2  11   2       40.62       54.05     13.27 o 
   3  11   2       31.94       33.64      9.03 o 
   4  11   2        0.68       12.75      8.29 o 
  -2  12   2       32.32       47.81     11.10 o 
  -1  12   2        3.34        6.97      6.10 o 
   0  12   2        1.46       11.92      7.65 o 
   1  12   2       47.68       71.30     18.86 o 
   2  12   2        0.00        5.44      7.79 o 
   3  12   2       54.85       48.85     10.75 o 
   0  13   2       60.98       61.16     11.40 o 
   1  13   2        0.82        3.09     10.69 o 
   2  13   2        1.09       28.84     11.54 o 
  -1 -12   3       10.74       13.40      9.00 o 
   0 -12   3        0.04       -2.90      8.20 o 
  -3 -11   3        6.67       10.00      9.67 o 
  -2 -11   3       39.57       59.25      9.83 o 
  -1 -11   3        4.07        8.97      6.06 o 
   0 -11   3       69.18      102.43      9.31 o 
   1 -11   3       48.32       65.65     10.41 o 
  -3 -10   3       17.53       18.56      8.37 o 
  -2 -10   3       18.09       20.05      5.91 o 
  -1 -10   3        0.14       -1.12      4.99 o 
   0 -10   3       14.21       14.76      5.71 o 
   1 -10   3       32.64       61.37      9.43 o 
   2 -10   3        5.06        7.07      7.79 o 
  -4  -9   3        1.01       13.07      8.43 o 
  -3  -9   3       30.06       46.96      9.35 o 
  -2  -9   3       94.55       91.56      7.79 o 
  -1  -9   3       44.36       45.00      6.96 o 
   0  -9   3      218.89      222.16     16.39 o 
   1  -9   3       39.21       42.18      7.68 o 
   2  -9   3       10.85       20.55      9.56 o 
   3  -9   3       24.23       34.44      7.84 o 
  -4  -8   3        5.80       10.63      8.00 o 
  -3  -8   3        0.97       10.32      4.87 o 
  -2  -8   3       24.88       23.08      4.82 o 
  -1  -8   3      286.38      271.02     11.51 o 
   0  -8   3        4.02        5.32      4.07 o 
   1  -8   3      329.24      334.73     10.91 o 
   2  -8   3       66.82       70.99      7.23 o 
   3  -8   3        0.28        5.40      6.30 o 
   4  -8   3        1.17      -13.93      9.29 o 
  -5  -7   3        4.04       12.22     10.49 o 
  -4  -7   3        5.41       10.48      6.65 o 
  -3  -7   3       51.96       53.68      8.04 o 
  -2  -7   3       20.80       14.10      4.06 o 
  -1  -7   3      102.47      111.45     12.29 o 
   0  -7   3      122.32      118.09      6.80 o 
   1  -7   3      198.77      218.66      8.03 o 
   2  -7   3       43.85       42.61      6.05 o 
   3  -7   3        6.40        8.91      5.66 o 
   4  -7   3       32.52       44.36      8.74 o 
  -5  -6   3        4.09       10.03     10.25 o 
  -4  -6   3        0.43        8.20      5.37 o 
  -3  -6   3       16.23       20.06      4.91 o 
  -2  -6   3      675.19      648.15     18.04 o 
  -1  -6   3        1.30       -1.81      2.89 o 
   0  -6   3      120.02      124.80      5.66 o 
   1  -6   3       28.92       37.15      3.82 o 
   2  -6   3       52.63       46.75      5.57 o 
   3  -6   3       34.91       37.31      6.22 o 
   4  -6   3       66.77       69.06     10.11 o 
  -5  -5   3       12.56       22.81      7.25 o 
  -4  -5   3       21.53       26.19      5.96 o 
  -3  -5   3        3.37        9.68      4.38 o 
  -2  -5   3       43.06       46.52      4.93 o 
  -1  -5   3        4.18        8.10      3.08 o 
   0  -5   3      810.64      767.65     14.12 o 
   1  -5   3        3.56        7.99      2.52 o 
   2  -5   3       16.87       16.28      4.13 o 
   3  -5   3        8.35        1.99      4.84 o 
   4  -5   3        3.72       11.56      6.22 o 
   5  -5   3       17.64       19.33     18.23 o 
  -5  -4   3        5.09        7.38      6.38 o 
  -4  -4   3       25.31       19.94      5.59 o 
  -3  -4   3        7.60       10.90      3.53 o 
  -2  -4   3       18.99       13.35      2.84 o 
  -1  -4   3        3.50        6.99      3.25 o 
   0  -4   3     1174.59     1098.21     20.05 o 
   1  -4   3      628.49      631.33     14.19 o 
   2  -4   3        0.21        4.11      4.84 o 
   3  -4   3      630.45      560.46     40.51 o 
   4  -4   3        0.18       -9.08      6.06 o 
   5  -4   3        3.02       13.50     19.90 o 
  -5  -3   3       12.70        7.74      8.04 o 
  -4  -3   3       14.20       19.37      5.27 o 
  -3  -3   3        5.61        4.16      3.24 o 
  -2  -3   3        6.98        8.05      2.46 o 
  -1  -3   3       30.46       30.06      4.72 o 
   0  -3   3       75.72       79.31      4.77 o 
   1  -3   3      226.42      213.49      5.84 o 
   2  -3   3       90.18       93.54      7.15 o 
   3  -3   3      133.33      142.62      8.19 o 
   4  -3   3      222.47      224.09     14.13 o 
   5  -3   3        0.01        3.44      6.86 o 
  -5  -2   3       13.56       15.92      5.94 o 
  -4  -2   3      164.36      151.90      9.75 o 
  -3  -2   3      182.68      145.59     23.35 o 
  -2  -2   3      400.71      346.25     10.35 o 
  -1  -2   3       45.83       43.02      3.48 o 
   0  -2   3      589.52      616.25     10.17 o 
   1  -2   3     1227.09     1179.28     17.36 o 
   2  -2   3        3.09        3.62      2.99 o 
   3  -2   3        3.13        7.51      3.97 o 
   4  -2   3        0.04        9.42      4.96 o 
   5  -2   3       23.84       23.77      7.26 o 
  -5  -1   3        0.89       -0.11      9.29 o 
  -4  -1   3       69.11       68.16      7.04 o 
  -3  -1   3      214.71      208.40      7.52 o 
  -2  -1   3      149.61      146.95      5.21 o 
  -1  -1   3      193.02      164.60      4.83 o 
   0  -1   3     1644.04     1719.42     22.77 o 
   1  -1   3      622.37      558.01     18.76 o 
   2  -1   3      142.84      127.88      7.00 o 
   3  -1   3       15.47       13.55      4.11 o 
   4  -1   3      273.84      256.98     12.20 o 
   5  -1   3       25.91       26.30      7.04 o 
   6  -1   3        0.37       18.72     19.50 o 
  -5   0   3        8.08       10.35      7.76 o 
  -4   0   3        5.95        9.78      4.70 o 
  -3   0   3        1.34        4.02      3.17 o 
  -2   0   3        4.63        4.92      2.70 o 
  -1   0   3      537.48      505.35      8.90 o 
   0   0   3       86.21       91.64      2.92 o 
   1   0   3       33.89       28.06      1.93 o 
   2   0   3       65.19       68.60      7.81 o 
   3   0   3      231.20      200.61      9.29 o 
   4   0   3       44.20       40.75      6.18 o 
   5   0   3        0.00        0.89      5.85 o 
   6   0   3        0.13       21.90      8.78 o 
  -5   1   3        1.46       14.74      6.01 o 
  -4   1   3      116.40       86.21      7.54 o 
  -3   1   3       81.87       64.06      4.31 o 
  -2   1   3       33.75       40.34      3.05 o 
  -1   1   3       28.95       28.31      2.69 o 
   0   1   3      283.18      348.77      9.04 o 
   1   1   3       13.19       10.38      1.58 o 
   2   1   3       63.51       60.32      4.67 o 
   3   1   3        2.72        8.55      2.66 o 
   4   1   3       64.91       69.69      8.73 o 
   5   1   3        2.77        3.40      6.28 o 
   6   1   3        1.07       18.62      8.95 o 
  -5   2   3        1.93       -1.38      9.67 o 
  -4   2   3       67.84       62.39      6.41 o 
  -3   2   3      107.50      107.27      5.91 o 
  -2   2   3      205.55      203.34      5.89 o 
  -1   2   3        6.30        5.14      2.25 o 
   0   2   3     2965.35     4190.18     57.67 o 
   1   2   3     1346.70     1519.86     20.80 o 
   2   2   3       20.88       15.12      2.37 o 
   3   2   3        1.78        5.09      3.24 o 
   4   2   3       28.68       24.29      5.77 o 
   5   2   3        6.30        9.12      6.57 o 
   6   2   3        0.27        1.84      9.45 o 
  -5   3   3        6.26       21.60     14.08 o 
  -4   3   3        5.29       15.49      5.00 o 
  -3   3   3       10.23       18.26      3.59 o 
  -2   3   3      543.95      541.59     11.52 o 
  -1   3   3      159.19      171.16      6.33 o 
   0   3   3     2559.03     3233.68     40.87 o 
   1   3   3      530.63      590.45     12.80 o 
   2   3   3      105.97       93.23      4.07 o 
   3   3   3      101.58       91.57      5.10 o 
   4   3   3       84.76       89.56      6.17 o 
   5   3   3        8.39        7.11      6.52 o 
   6   3   3        0.01       27.01      9.97 o 
  -5   4   3        0.60       -8.38      8.50 o 
  -4   4   3        2.66        2.57      7.00 o 
  -3   4   3      226.82      225.16     14.58 o 
  -2   4   3      543.77      468.41     11.63 o 
  -1   4   3      116.46      109.57      4.14 o 
   0   4   3       22.10       26.35      2.49 o 
   1   4   3       70.15       68.57      4.37 o 
   2   4   3      625.93      640.68     14.24 o 
   3   4   3       35.34       25.47      3.69 o 
   4   4   3        6.96       15.44      4.41 o 
   5   4   3        0.84       11.47      9.03 o 
   6   4   3        9.45       19.23     10.58 o 
  -5   5   3        5.79       20.86     10.35 o 
  -4   5   3       22.17       26.22      8.21 o 
  -3   5   3        0.78        7.90      4.75 o 
  -2   5   3      470.81      455.96     12.09 o 
  -1   5   3     1044.41     1065.27     17.61 o 
   0   5   3      235.44      255.13      6.85 o 
   1   5   3      369.73      377.15     10.80 o 
   2   5   3      472.68      506.78     13.86 o 
   3   5   3        4.96       11.06      2.92 o 
   4   5   3        3.13        6.22      4.78 o 
   5   5   3       31.05       34.12      7.34 o 
   6   5   3        0.05       16.05     10.00 o 
  -5   6   3       38.20       55.54     12.80 o 
  -4   6   3       21.51       24.13      9.22 o 
  -3   6   3      113.19       96.08      7.84 o 
  -2   6   3       26.35       34.99      5.91 o 
  -1   6   3      121.58      124.33      5.43 o 
   0   6   3      535.66      515.42     11.16 o 
   1   6   3        3.42        1.76      2.04 o 
   2   6   3       16.26       13.12      3.37 o 
   3   6   3       18.90       25.47      4.70 o 
   4   6   3        0.43        7.63      6.81 o 
   5   6   3       11.96       16.36      8.60 o 
  -4   7   3       13.07        5.47     11.12 o 
  -3   7   3        0.19       11.50      5.86 o 
  -2   7   3      160.11      142.14      9.14 o 
  -1   7   3      617.68      592.73     13.31 o 
   0   7   3      353.14      356.94      9.58 o 
   1   7   3      451.44      492.63     11.17 o 
   2   7   3      155.66      134.87     12.01 o 
   3   7   3      202.66      201.85     12.60 o 
   4   7   3        8.25        7.89      5.30 o 
   5   7   3        0.44       10.27      6.52 o 
  -4   8   3       72.90       94.11     13.05 o 
  -3   8   3      110.79      109.72     11.39 o 
  -2   8   3       62.57       79.52      7.26 o 
  -1   8   3      106.23      108.37      6.14 o 
   0   8   3        0.02        6.66      3.34 o 
   1   8   3        4.57        6.55      4.40 o 
   2   8   3        6.20        7.54      4.09 o 
   3   8   3       78.26       70.53      6.82 o 
   4   8   3        5.94       16.66      6.16 o 
   5   8   3        0.29       19.26      8.41 o 
  -4   9   3       30.53       25.94     11.30 o 
  -3   9   3        1.08        4.13      8.69 o 
  -2   9   3        0.72        0.42      7.57 o 
  -1   9   3      192.97      191.87     13.15 o 
   0   9   3      167.22      180.07      9.08 o 
   1   9   3       14.74       14.61      3.75 o 
   2   9   3        4.37        4.58      4.47 o 
   3   9   3       62.99       51.91      6.91 o 
   4   9   3       55.59       52.89      9.69 o 
   5   9   3        0.04       -1.36      8.58 o 
  -3  10   3       17.24       13.27      9.72 o 
  -2  10   3       41.21       36.07      7.27 o 
  -1  10   3       21.08       29.97      5.92 o 
   0  10   3       32.22       44.37      4.65 o 
   1  10   3        1.06        8.21      4.81 o 
   2  10   3       80.23       83.52      7.86 o 
   3  10   3        9.42       26.30      7.32 o 
   4  10   3        4.57        8.06      7.85 o 
  -2  11   3       50.54       55.78     10.28 o 
  -1  11   3        0.08        2.39      4.83 o 
   0  11   3       21.80       14.87      5.83 o 
   1  11   3       50.86       61.74      7.40 o 
   2  11   3        3.06        2.37      6.84 o 
   3  11   3        8.77       12.13      7.82 o 
   4  11   3        3.20        2.36     14.77 o 
  -2  12   3       13.48        5.90     14.78 o 
  -1  12   3       18.40       22.09      7.33 o 
   0  12   3       21.00       15.36      9.94 o 
   1  12   3       56.72       60.94      9.99 o 
   2  12   3        4.25       13.33      9.25 o 
   3  12   3       14.11       12.98      9.29 o 
  -1  13   3       45.48       60.73     17.36 o 
   0  13   3        0.79        8.11     19.20 o 
   1  13   3        0.67       11.51      9.31 o 
   2  13   3        0.02        7.75      9.37 o 
  -2 -11   4        5.36       14.18      9.23 o 
  -1 -11   4        0.68        4.26      6.37 o 
   0 -11   4        0.89       21.44      9.17 o 
   1 -11   4       15.88       23.35     21.74 o 
  -3 -10   4        1.00       17.13      8.11 o 
  -2 -10   4        0.18        1.49      5.67 o 
  -1 -10   4        0.39       12.12      5.58 o 
   0 -10   4        6.63       17.76      6.02 o 
   1 -10   4       27.58       18.51      7.72 o 
   2 -10   4       10.12        5.07      8.58 o 
  -4  -9   4        8.75       26.56      9.67 o 
  -3  -9   4        1.83        8.51      7.87 o 
  -2  -9   4       31.21       34.38      5.99 o 
  -1  -9   4       87.73      109.87      8.45 o 
   0  -9   4       12.61       20.55      5.32 o 
   1  -9   4        0.81       12.86     12.25 o 
   2  -9   4        3.68       -0.96      5.81 o 
   3  -9   4       42.29       34.53      8.90 o 
  -4  -8   4        5.31       10.82     13.14 o 
  -3  -8   4        0.61       -3.68      4.92 o 
  -2  -8   4       12.83       19.73      4.96 o 
  -1  -8   4      294.81      265.99     26.01 o 
   0  -8   4        0.58       -0.97      5.16 o 
   1  -8   4      210.04      209.63     23.14 o 
   2  -8   4       75.38       64.35      7.20 o 
   3  -8   4        6.09        6.08      6.41 o 
  -4  -7   4       71.01       83.49      8.51 o 
  -3  -7   4       42.12       39.64      6.21 o 
  -2  -7   4      131.82      124.07      9.64 o 
  -1  -7   4      521.52      551.21     16.62 o 
   0  -7   4       30.72       33.26      4.83 o 
   1  -7   4        5.38       -1.18      3.56 o 
   2  -7   4       17.84       21.27      5.30 o 
   3  -7   4       18.74       27.44     11.88 o 
   4  -7   4       11.93       14.33      7.67 o 
  -5  -6   4        3.56       28.81     11.03 o 
  -4  -6   4        0.81        0.56      9.88 o 
  -3  -6   4        0.25        5.62      4.71 o 
  -2  -6   4       57.69       51.36      7.04 o 
  -1  -6   4      103.56       90.13      7.84 o 
   0  -6   4      663.25      607.34     13.43 o 
   1  -6   4        0.39        6.97      3.14 o 
   2  -6   4       62.72       49.11      5.88 o 
   3  -6   4       36.65       53.02     11.26 o 
   4  -6   4       59.39       56.09     11.62 o 
  -5  -5   4        1.29        9.98      6.76 o 
  -4  -5   4       26.45       20.09      6.32 o 
  -3  -5   4       27.33       26.07      5.25 o 
  -2  -5   4        7.04        4.66      3.77 o 
  -1  -5   4      167.54      171.01     11.59 o 
   0  -5   4      253.79      231.80     13.69 o 
   1  -5   4       44.00       38.61      3.58 o 
   2  -5   4       98.01       94.83      7.05 o 
   3  -5   4       60.32       69.92      7.02 o 
   4  -5   4        0.34        6.61      6.22 o 
   5  -5   4        3.13        3.35     11.37 o 
  -5  -4   4       16.78       11.65      6.62 o 
  -4  -4   4       44.27       55.98      6.67 o 
  -3  -4   4      216.99      184.54     16.84 o 
  -2  -4   4      117.99      115.07      8.88 o 
  -1  -4   4      129.61      132.19      6.72 o 
   0  -4   4       27.67       33.31      2.81 o 
   1  -4   4      161.42      160.16      5.67 o 
   2  -4   4       58.61       47.67      5.16 o 
   3  -4   4        1.25        3.90      4.49 o 
   4  -4   4        5.90        8.11      8.02 o 
   5  -4   4        8.23       32.00      8.55 o 
  -5  -3   4       12.20        1.79      7.02 o 
  -4  -3   4        4.67       25.63      6.85 o 
  -3  -3   4      305.02      296.10      8.92 o 
  -2  -3   4      169.41      143.78      4.96 o 
  -1  -3   4     4574.07     5151.80     76.09 o 
   0  -3   4      124.21      138.74      4.51 o 
   1  -3   4        6.02        9.83      2.59 o 
   2  -3   4        0.03        2.22      3.34 o 
   3  -3   4        2.00        1.60      4.07 o 
   4  -3   4      194.65      200.61     18.68 o 
   5  -3   4        6.66       -7.41      8.30 o 
  -5  -2   4        4.81       22.72     10.88 o 
  -4  -2   4      138.32      134.42      8.01 o 
  -3  -2   4       28.06       28.72      6.94 o 
  -2  -2   4      124.42      147.63      5.18 o 
  -1  -2   4      896.88      836.68     17.08 o 
   0  -2   4      802.20      739.28     12.19 o 
   1  -2   4      647.10      566.64     10.35 o 
   2  -2   4      817.92      743.42     17.55 o 
   3  -2   4       15.75       17.49      4.41 o 
   4  -2   4       13.95       13.06      5.33 o 
   5  -2   4       23.47       12.73     12.02 o 
  -5  -1   4        0.08        5.41      6.02 o 
  -4  -1   4       70.17       69.19      6.02 o 
  -3  -1   4       77.91       76.62      4.93 o 
  -2  -1   4      413.46      428.34      9.48 o 
  -1  -1   4      619.80      594.84     11.90 o 
   0  -1   4      259.64      277.14      6.03 o 
   1  -1   4       17.41       17.99      2.01 o 
   2  -1   4     2009.71     1988.61     34.77 o 
   3  -1   4       19.88       29.80      4.45 o 
   4  -1   4      236.01      215.48     11.43 o 
   5  -1   4        0.06        2.45      8.20 o 
  -5   0   4        5.96       14.83      6.21 o 
  -4   0   4      140.83      143.67      9.20 o 
  -3   0   4      221.10      207.04      9.40 o 
  -2   0   4      154.77      152.98      6.06 o 
  -1   0   4     2069.07     2121.30     32.01 o 
   0   0   4     1141.73     1281.60     18.09 o 
   1   0   4     1067.76     1134.19     16.69 o 
   2   0   4       14.79       14.61      3.08 o 
   3   0   4       34.64       43.08      5.19 o 
   4   0   4        8.50       10.95      5.18 o 
   5   0   4       74.00       67.03      8.60 o 
   6   0   4        8.80       27.85      8.98 o 
  -5   1   4        6.10        6.87      6.34 o 
  -4   1   4        2.01        4.53      4.58 o 
  -3   1   4        6.99       10.94      3.22 o 
  -2   1   4      207.07      200.49      6.21 o 
  -1   1   4     1082.75     1217.67     17.88 o 
   0   1   4       98.76      117.37      4.36 o 
   1   1   4        0.58        1.19      1.59 o 
   2   1   4       47.60       49.81      3.47 o 
   3   1   4      229.63      191.92     12.82 o 
   4   1   4       88.12       91.44      8.01 o 
   5   1   4        1.60        4.34      6.69 o 
   6   1   4        1.08        7.50     13.85 o 
  -5   2   4        0.04        9.34      8.48 o 
  -4   2   4       33.32       27.88      8.42 o 
  -3   2   4       65.31       58.36      5.12 o 
  -2   2   4      192.60      190.25      7.69 o 
  -1   2   4       66.70       62.72      4.10 o 
   0   2   4      108.47      112.37      4.46 o 
   1   2   4     3824.67     4737.05     58.53 o 
   2   2   4      687.25      689.22     15.77 o 
   3   2   4       16.73       21.95      3.29 o 
   4   2   4       63.83       72.93      5.47 o 
   5   2   4        2.84       11.65      6.40 o 
   6   2   4        3.14       17.12      9.23 o 
  -5   3   4       14.43       10.60      8.68 o 
  -4   3   4       13.15        6.26      4.96 o 
  -3   3   4       14.20       14.47      4.20 o 
  -2   3   4      356.39      368.86     14.32 o 
  -1   3   4        5.87       14.28      2.92 o 
   0   3   4        1.69       -0.11      1.81 o 
   1   3   4        4.19        1.73      2.88 o 
   2   3   4      142.79      159.83      5.37 o 
   3   3   4      115.79      130.52      7.72 o 
   4   3   4      135.27      133.10      9.86 o 
   5   3   4       18.39       31.82     14.73 o 
   6   3   4        7.50       23.84     10.49 o 
  -5   4   4       15.71       12.92      9.63 o 
  -4   4   4       15.61       15.71      6.07 o 
  -3   4   4        2.48        0.46      4.03 o 
  -2   4   4      250.18      239.10      9.36 o 
  -1   4   4     1515.71     1560.92     27.65 o 
   0   4   4        2.55        5.57      2.00 o 
   1   4   4      804.81      855.21     17.73 o 
   2   4   4      229.19      235.75      8.73 o 
   3   4   4       55.15       59.51      4.45 o 
   4   4   4        1.52        2.71      3.88 o 
   5   4   4        7.73        9.31      7.91 o 
   6   4   4        2.12        2.60     14.65 o 
  -5   5   4        1.41       15.36     10.14 o 
  -4   5   4       15.45       20.65      7.79 o 
  -3   5   4       23.90       29.85      9.39 o 
  -2   5   4       18.66       24.53      3.16 o 
  -1   5   4      831.11      771.77     14.94 o 
   0   5   4      502.76      531.89     10.67 o 
   1   5   4      291.53      289.83      9.48 o 
   2   5   4     1633.23     1660.38     31.07 o 
   3   5   4       53.88       53.15      5.59 o 
   4   5   4        1.44        4.57      4.71 o 
   5   5   4       41.63       45.21      7.33 o 
   6   5   4        0.69       -1.10      9.96 o 
  -5   6   4        9.65       11.67     10.69 o 
  -4   6   4       41.39       26.94      9.10 o 
  -3   6   4       52.60       54.68      6.65 o 
  -2   6   4       61.02       58.32      5.29 o 
  -1   6   4      155.80      160.23      6.07 o 
   0   6   4        9.48       15.77      2.78 o 
   1   6   4       55.56       55.78      5.81 o 
   2   6   4       72.95       76.83      5.86 o 
   3   6   4       58.44       71.06      7.70 o 
   4   6   4        3.91        5.71      9.01 o 
   5   6   4       38.56       39.97      7.41 o 
  -4   7   4       17.37       20.38     11.55 o 
  -3   7   4       35.71       28.37      6.31 o 
  -2   7   4      871.63      779.90     20.26 o 
  -1   7   4      207.58      195.02      7.24 o 
   0   7   4        8.52       16.03      3.17 o 
   1   7   4       13.20       14.28      2.80 o 
   2   7   4       77.50       62.33      5.77 o 
   3   7   4       29.99       37.50      5.53 o 
   4   7   4        2.65        6.09      5.06 o 
   5   7   4        2.99        6.97      6.65 o 
  -4   8   4       38.34       36.42     10.33 o 
  -3   8   4       49.82       44.11     12.27 o 
  -2   8   4       21.40       18.88      5.47 o 
  -1   8   4      399.22      376.48     10.82 o 
   0   8   4        0.18        6.50      3.51 o 
   1   8   4       28.66       29.79      4.23 o 
   2   8   4      109.94      107.08      7.39 o 
   3   8   4       52.05       55.82      6.51 o 
   4   8   4        4.36        6.24      5.54 o 
   5   8   4        2.27        8.76      7.00 o 
  -4   9   4       91.87      119.95     14.77 o 
  -3   9   4        4.96        3.77      8.80 o 
  -2   9   4        9.16        5.98      5.44 o 
  -1   9   4        0.28        1.94      4.04 o 
   0   9   4      101.43      103.44      6.08 o 
   1   9   4       61.68       47.09      5.88 o 
   2   9   4       91.37       87.21      7.40 o 
   3   9   4       63.18       71.80      9.03 o 
   4   9   4        0.35       14.91      5.91 o 
   5   9   4        3.26        0.12     14.34 o 
  -3  10   4        3.96        5.56      9.75 o 
  -2  10   4       33.62       21.74      7.20 o 
  -1  10   4       60.70       64.42      8.66 o 
   0  10   4       75.50       79.83      6.02 o 
   1  10   4        0.00        2.60      4.82 o 
   2  10   4       21.81        9.58      7.74 o 
   3  10   4        0.09       13.88      5.89 o 
   4  10   4       41.11       47.61      9.83 o 
  -3  11   4        5.09       15.03     11.46 o 
  -2  11   4       91.74       80.42     12.06 o 
  -1  11   4        9.70       15.84      6.13 o 
   0  11   4        9.84        7.64      5.85 o 
   1  11   4       60.58       63.00      7.65 o 
   2  11   4       22.79       18.00      6.51 o 
   3  11   4       23.10       36.88      9.34 o 
   4  11   4        0.00       17.54      9.01 o 
  -2  12   4        1.96        1.38      9.01 o 
  -1  12   4        0.09       -0.88      6.92 o 
   0  12   4        4.74        0.09      6.39 o 
   1  12   4       55.88       60.52      8.67 o 
   2  12   4       13.60       23.32      9.50 o 
   3  12   4        0.53       10.66      9.12 o 
  -1  13   4       51.32       60.06     12.49 o 
   0  13   4       16.22       20.10     10.55 o 
   1  13   4        2.35        8.60      8.21 o 
   2  13   4        3.36        6.32      8.76 o 
   3  13   4        4.95       23.58     15.62 o 
  -1 -11   5       38.18       57.70      8.33 o 
   0 -11   5        8.28        3.15      9.04 o 
  -3 -10   5        0.16        2.67      8.84 o 
  -2 -10   5        2.59        2.43      5.91 o 
  -1 -10   5        9.52       21.12      6.24 o 
   0 -10   5        3.33       17.33      6.40 o 
   1 -10   5       65.04       73.87     25.67 o 
   2 -10   5       45.15       43.01     10.18 o 
  -3  -9   5        0.00        1.14      5.44 o 
  -2  -9   5       41.29       39.48      6.49 o 
  -1  -9   5       39.94       36.97      6.02 o 
   0  -9   5        0.03       11.46      5.12 o 
   1  -9   5        0.05        2.32      7.15 o 
   2  -9   5       17.98       18.41     12.52 o 
   3  -9   5        7.72        8.30      7.68 o 
  -4  -8   5        2.79       12.87      9.19 o 
  -3  -8   5        0.66        0.79      4.89 o 
  -2  -8   5       44.63       37.27      5.94 o 
  -1  -8   5      129.41      123.42      8.52 o 
   0  -8   5        0.43        3.55      4.43 o 
   1  -8   5       20.50       16.24      7.42 o 
   2  -8   5       20.84       28.56      6.69 o 
   3  -8   5        0.03       -0.26      6.59 o 
  -4  -7   5        5.53       14.00     11.88 o 
  -3  -7   5        2.95        5.17      5.50 o 
  -2  -7   5        3.14        7.29      4.77 o 
  -1  -7   5      121.28      117.27      8.00 o 
   0  -7   5      110.45       83.25     17.44 o 
   1  -7   5       55.41       66.83      6.68 o 
   2  -7   5      193.82      199.89     13.98 o 
   3  -7   5       11.41       23.00      7.77 o 
   4  -7   5        0.15        1.78      7.57 o 
  -5  -6   5        4.44       20.76      8.43 o 
  -4  -6   5        7.31        8.44      6.54 o 
  -3  -6   5       43.77       38.24      7.80 o 
  -2  -6   5       12.48        6.77      6.36 o 
  -1  -6   5      182.76      174.15      9.02 o 
   0  -6   5      205.61      158.18     17.22 o 
   1  -6   5        0.03        5.85      3.63 o 
   2  -6   5       36.93       34.52      5.64 o 
   3  -6   5        0.62        4.08      5.59 o 
   4  -6   5        7.05        9.28      7.10 o 
  -5  -5   5       12.26       30.27      7.89 o 
  -4  -5   5       26.60       29.77      6.44 o 
  -3  -5   5      106.90       88.09     10.85 o 
  -2  -5   5      223.13      215.68      9.95 o 
  -1  -5   5       11.81       13.60      3.83 o 
   0  -5   5       40.38       37.52      3.84 o 
   1  -5   5       43.54       51.55      4.14 o 
   2  -5   5        6.24       16.15      4.47 o 
   3  -5   5       66.75       52.48      6.60 o 
   4  -5   5        5.47       14.28      8.00 o 
  -5  -4   5        2.48        0.68      8.14 o 
  -4  -4   5        1.21        9.46      5.60 o 
  -3  -4   5        1.28       -0.52      4.35 o 
  -2  -4   5       83.56       89.08      6.49 o 
  -1  -4   5      385.45      345.20     15.43 o 
   0  -4   5        5.43        8.59      2.37 o 
   1  -4   5      442.67      421.29     10.04 o 
   2  -4   5      147.51      122.22      7.40 o 
   3  -4   5       34.67       24.50      5.34 o 
   4  -4   5       15.13        9.13     10.32 o 
   5  -4   5        5.65       13.72     10.11 o 
  -5  -3   5        0.44       11.06      8.35 o 
  -4  -3   5       91.46       89.41      9.17 o 
  -3  -3   5        2.02        7.44      4.39 o 
  -2  -3   5       54.00       62.05      5.41 o 
  -1  -3   5        4.42        2.24      3.04 o 
   0  -3   5      389.15      436.22      9.32 o 
   1  -3   5      596.46      543.89     11.06 o 
   2  -3   5      101.14       98.00      6.41 o 
   3  -3   5       17.09       20.30      5.07 o 
   4  -3   5       61.87       69.20      7.83 o 
   5  -3   5       14.43       38.79      8.28 o 
  -5  -2   5        0.17        0.46      7.17 o 
  -4  -2   5        9.38       12.24      4.16 o 
  -3  -2   5       58.75       50.52      4.31 o 
  -2  -2   5        9.51        9.20      2.51 o 
  -1  -2   5      676.86      648.40     20.12 o 
   0  -2   5      764.97      818.47     13.68 o 
   1  -2   5       62.99       57.98      3.37 o 
   2  -2   5        0.78       -0.76      3.03 o 
   3  -2   5       42.26       37.69      5.31 o 
   4  -2   5       80.41       80.11      7.92 o 
   5  -2   5       40.57       64.28     13.71 o 
  -5  -1   5        0.06       12.69      6.52 o 
  -4  -1   5       17.78       29.54      5.18 o 
  -3  -1   5      457.67      389.93     11.68 o 
  -2  -1   5     1011.11      986.73     30.78 o 
  -1  -1   5      148.64      146.34      5.42 o 
   0  -1   5      237.87      236.46      5.97 o 
   1  -1   5      149.49      129.86      6.76 o 
   2  -1   5      292.16      257.15      9.38 o 
   3  -1   5        6.74        6.54      3.90 o 
   4  -1   5        6.42       20.37      5.43 o 
   5  -1   5       47.92       55.40     14.02 o 
  -5   0   5       52.71       61.00      7.72 o 
  -4   0   5        3.53       10.92      5.39 o 
  -3   0   5        3.38        3.94      3.16 o 
  -2   0   5      487.34      461.32     10.35 o 
  -1   0   5       28.09       28.34      2.74 o 
   0   0   5      564.59      556.54     10.13 o 
   1   0   5      643.74      614.80     12.66 o 
   2   0   5      470.40      429.15     12.12 o 
   3   0   5       20.30       30.26      4.70 o 
   4   0   5       68.16       74.53     12.08 o 
   5   0   5      106.50      102.33     14.24 o 
   6   0   5        0.61       23.46     14.83 o 
  -5   1   5       30.28       38.95      7.18 o 
  -4   1   5        3.61        5.78      4.81 o 
  -3   1   5      120.63      115.18      5.89 o 
  -2   1   5       87.66       82.86      4.24 o 
  -1   1   5        0.34       -3.25      2.23 o 
   0   1   5       12.93       14.15      2.62 o 
   1   1   5     3094.94     3642.85     54.15 o 
   2   1   5       60.45       73.65      4.40 o 
   3   1   5      228.28      187.88      7.16 o 
   4   1   5        7.85       22.79      5.63 o 
   5   1   5        0.01        2.70      9.12 o 
   6   1   5        4.02       16.06      9.82 o 
  -5   2   5       25.63       37.39      7.14 o 
  -4   2   5        1.58        5.53      4.86 o 
  -3   2   5      181.06      162.30      8.48 o 
  -2   2   5      783.82      789.99     18.07 o 
  -1   2   5      330.05      366.23     10.19 o 
   0   2   5     1675.54     2183.95     34.06 o 
   1   2   5     1098.84     1303.13     19.32 o 
   2   2   5      312.14      323.53      8.00 o 
   3   2   5       57.74       55.55      4.09 o 
   4   2   5       55.57       47.93      6.74 o 
   5   2   5        9.77       21.23      6.84 o 
   6   2   5        0.67        9.51     11.48 o 
  -5   3   5        0.79        2.34      8.81 o 
  -4   3   5        0.49        7.87      5.58 o 
  -3   3   5      182.00      185.59      9.14 o 
  -2   3   5       29.58       30.58      4.15 o 
  -1   3   5      726.06      822.54     17.50 o 
   0   3   5       42.75       40.13      2.86 o 
   1   3   5      785.17      873.73     14.22 o 
   2   3   5     1631.71     1726.36     25.65 o 
   3   3   5       16.74       11.90      3.34 o 
   4   3   5      123.56      121.83      6.64 o 
   5   3   5        3.77        8.09      9.62 o 
   6   3   5        5.15        2.45      9.23 o 
  -5   4   5       11.05       20.14     17.72 o 
  -4   4   5       27.46       23.63      6.30 o 
  -3   4   5        5.47        4.11      4.30 o 
  -2   4   5       45.88       46.18      4.80 o 
  -1   4   5      202.52      230.91      8.62 o 
   0   4   5      330.17      364.14      8.19 o 
   1   4   5       38.24       50.71      4.16 o 
   2   4   5      187.33      160.37      7.27 o 
   3   4   5        5.89        4.38      3.18 o 
   4   4   5       27.30       31.00      5.44 o 
   5   4   5       56.47       69.24     10.84 o 
   6   4   5        0.95        3.85      9.82 o 
  -5   5   5        6.94        1.62     11.83 o 
  -4   5   5        0.54        4.75      5.84 o 
  -3   5   5       29.30       31.94      5.42 o 
  -2   5   5       51.80       46.02      5.14 o 
  -1   5   5      436.62      435.05     12.43 o 
   0   5   5      104.13      128.16      4.95 o 
   1   5   5       55.46       75.54      5.16 o 
   2   5   5      278.13      250.60      9.50 o 
   3   5   5      137.18      124.23      9.74 o 
   4   5   5        0.22        2.14      4.60 o 
   5   5   5        2.44       19.52      8.09 o 
   6   5   5        0.11       20.43     10.77 o 
  -4   6   5       21.05       23.16      8.31 o 
  -3   6   5       78.61       64.86     15.68 o 
  -2   6   5       56.86       57.67      5.77 o 
  -1   6   5       11.41       15.44      3.00 o 
   0   6   5        7.74       10.85      2.90 o 
   1   6   5      358.85      333.41     11.00 o 
   2   6   5       30.79       36.65      4.88 o 
   3   6   5       31.80       24.33      4.89 o 
   4   6   5        8.39        7.93      5.16 o 
   5   6   5        0.11        8.61      6.31 o 
  -4   7   5       13.20       16.84     15.29 o 
  -3   7   5       33.69       33.05      7.24 o 
  -2   7   5       29.76       21.63      5.41 o 
  -1   7   5        2.86       11.97      3.23 o 
   0   7   5      115.95      100.01      5.23 o 
   1   7   5      595.29      588.62     12.40 o 
   2   7   5        1.28        4.93      4.07 o 
   3   7   5       24.38       30.58      5.97 o 
   4   7   5       59.32       57.52      6.90 o 
   5   7   5        4.58       16.76     13.38 o 
  -4   8   5       12.46       24.76     19.50 o 
  -3   8   5        6.22       13.83      6.19 o 
  -2   8   5      125.97      103.10      8.28 o 
  -1   8   5      313.94      291.21     10.52 o 
   0   8   5        3.89       13.82      3.91 o 
   1   8   5       20.69       29.07      3.56 o 
   2   8   5        4.00        7.69      4.44 o 
   3   8   5       39.03       32.33      6.05 o 
   4   8   5       78.22       77.80      8.14 o 
   5   8   5        0.19       12.33      7.05 o 
  -4   9   5       36.87       43.72     11.94 o 
  -3   9   5       67.29       65.48     10.86 o 
  -2   9   5        1.64        5.77      5.93 o 
  -1   9   5        9.96       16.87      5.53 o 
   0   9   5       17.03       18.60      6.24 o 
   1   9   5       48.64       43.47      5.82 o 
   2   9   5       79.20       68.73      6.78 o 
   3   9   5       10.10        7.75      5.35 o 
   4   9   5       28.89       38.90      7.36 o 
   5   9   5        1.20        3.66      8.66 o 
  -3  10   5       48.50       46.60     11.31 o 
  -2  10   5        5.99        9.70      6.25 o 
  -1  10   5      145.62      154.71      9.58 o 
   0  10   5       29.60       31.00      4.75 o 
   1  10   5       25.85       28.78      8.06 o 
   2  10   5       38.85       40.30      6.37 o 
   3  10   5        7.92       17.82      6.98 o 
   4  10   5       30.10       49.93     14.64 o 
   5  10   5        4.22       25.66      9.61 o 
  -3  11   5        3.84       23.17     11.38 o 
  -2  11   5        0.75        3.52      6.54 o 
  -1  11   5       50.62       51.00      7.37 o 
   0  11   5      123.98      123.55      9.18 o 
   1  11   5        0.17        1.15      5.26 o 
   2  11   5       20.27       18.26     10.09 o 
   3  11   5        3.72       11.74      6.07 o 
   4  11   5        0.83        5.70      8.57 o 
  -2  12   5        1.51        4.72      9.57 o 
  -1  12   5       22.15       27.12     16.99 o 
   0  12   5        0.38       -3.78      6.23 o 
   1  12   5        0.03       -2.81      7.26 o 
   2  12   5       20.65       24.57      7.05 o 
   3  12   5       18.02       23.21      9.06 o 
   4  12   5        0.26       22.85     10.28 o 
  -1  13   5       12.08       32.02     10.46 o 
   0  13   5       49.10       57.29     11.11 o 
   1  13   5        8.19       12.37      7.41 o 
   2  13   5       10.22       18.15     15.33 o 
   3  13   5        0.58       17.39     10.08 o 
  -2 -10   6        3.14       16.32      6.41 o 
  -1 -10   6        6.28        4.77      8.37 o 
   0 -10   6        6.60       21.95      8.38 o 
   1 -10   6        8.58       37.47      9.39 o 
  -3  -9   6       21.53       47.35     13.00 o 
  -2  -9   6       13.81       21.98      6.33 o 
  -1  -9   6        0.17        1.37      9.61 o 
   0  -9   6       11.63       18.36      5.73 o 
   1  -9   6        6.62        4.28      7.51 o 
   2  -9   6       21.77       23.21      9.27 o 
  -4  -8   6        0.03      -12.54      8.36 o 
  -3  -8   6        1.91        6.84      6.68 o 
  -2  -8   6        1.78        3.52      8.44 o 
  -1  -8   6       21.73       24.56      5.27 o 
   0  -8   6       85.82       99.58     10.09 o 
   1  -8   6       28.23       57.94      8.95 o 
   2  -8   6        0.04       -9.85      6.91 o 
   3  -8   6        1.27       14.69      7.26 o 
  -4  -7   6        4.45       18.13      7.05 o 
  -3  -7   6       21.74       23.35      6.83 o 
  -2  -7   6       53.27       44.13      6.45 o 
  -1  -7   6        0.53        0.10      5.18 o 
   0  -7   6       16.39       11.05      4.47 o 
   1  -7   6        0.15        5.06      5.77 o 
   2  -7   6       71.99       65.08      7.57 o 
   3  -7   6       23.75       42.91      7.50 o 
  -4  -6   6        6.01        6.27      6.67 o 
  -3  -6   6       63.15       74.23      8.01 o 
  -2  -6   6       14.60       14.25      4.91 o 
  -1  -6   6       76.41       78.53      9.00 o 
   0  -6   6       38.96       19.56      5.75 o 
   1  -6   6        8.21        8.69      3.87 o 
   2  -6   6        6.30       11.25      4.94 o 
   3  -6   6       23.22       22.08      6.53 o 
   4  -6   6        0.09       10.22      7.13 o 
  -5  -5   6        1.57       -1.51     10.20 o 
  -4  -5   6        0.21       16.64      6.26 o 
  -3  -5   6        9.90       11.34      5.37 o 
  -2  -5   6      123.62      117.03      8.27 o 
  -1  -5   6       10.43       10.72      6.52 o 
   0  -5   6      442.61      421.06     14.48 o 
   1  -5   6       84.81       85.00      5.18 o 
   2  -5   6        1.05        6.37      4.50 o 
   3  -5   6       23.81       27.78      6.12 o 
   4  -5   6        3.30       19.19      6.98 o 
  -5  -4   6        1.47       17.58      8.61 o 
  -4  -4   6        2.08        6.47      6.95 o 
  -3  -4   6        5.86        5.32      4.74 o 
  -2  -4   6       13.83       13.51      4.43 o 
  -1  -4   6       40.11       41.77      4.89 o 
   0  -4   6       27.11       26.80      2.99 o 
   1  -4   6      233.09      226.97      9.08 o 
   2  -4   6       80.51       75.13      6.55 o 
   3  -4   6       38.13       24.79      5.70 o 
   4  -4   6       11.17       23.67     10.13 o 
   5  -4   6        1.62       33.52     12.82 o 
  -5  -3   6        0.96       16.42      8.48 o 
  -4  -3   6      109.99       90.28      8.54 o 
  -3  -3   6       78.63       71.42      6.95 o 
  -2  -3   6       71.41       68.86      5.94 o 
  -1  -3   6        0.29        2.25      3.23 o 
   0  -3   6      371.25      387.27      8.91 o 
   1  -3   6        1.48        6.66      2.51 o 
   2  -3   6       27.83       32.80      5.77 o 
   3  -3   6       33.65       33.58      5.81 o 
   4  -3   6       16.47       15.68      8.53 o 
   5  -3   6        9.26       14.03      8.04 o 
  -5  -2   6        0.95       16.27      8.48 o 
  -4  -2   6       31.94       47.55      9.86 o 
  -3  -2   6      248.77      249.03     10.96 o 
  -2  -2   6        1.85        4.93      2.78 o 
  -1  -2   6      358.04      351.05     10.94 o 
   0  -2   6     1545.02     1487.77     22.37 o 
   1  -2   6       44.75       41.80      3.24 o 
   2  -2   6        3.82        5.90      3.49 o 
   3  -2   6       77.60       76.22      6.81 o 
   4  -2   6       23.30       21.44      6.32 o 
   5  -2   6        0.83        9.82      7.37 o 
  -5  -1   6        1.06       22.42      8.42 o 
  -4  -1   6       26.62       29.15      5.12 o 
  -3  -1   6      135.74      136.17      6.47 o 
  -2  -1   6      219.77      176.86      6.28 o 
  -1  -1   6     1111.33     1180.69     21.29 o 
   0  -1   6     2154.78     2246.20     31.13 o 
   1  -1   6      251.75      239.20      6.60 o 
   2  -1   6       24.34       26.03      4.03 o 
   3  -1   6      396.25      379.96     13.38 o 
   4  -1   6       34.43       49.80      9.68 o 
   5  -1   6        0.06        6.35      6.73 o 
  -5   0   6        2.45       12.20      6.95 o 
  -4   0   6       15.02       17.79      5.21 o 
  -3   0   6      165.82      145.50      7.98 o 
  -2   0   6      996.23      968.75     23.34 o 
  -1   0   6       49.64       59.53      3.74 o 
   0   0   6      623.77      743.04     13.05 o 
   1   0   6       93.49       84.81      5.65 o 
   2   0   6       14.01       21.04      3.56 o 
   3   0   6       29.75       31.85      4.94 o 
   4   0   6        6.47       15.85      5.37 o 
   5   0   6       33.32       32.17      7.86 o 
  -5   1   6        1.39       13.65      6.90 o 
  -4   1   6       99.87       97.91      8.07 o 
  -3   1   6       93.45       91.66      6.72 o 
  -2   1   6      125.96      145.65      7.00 o 
  -1   1   6      346.05      350.02     11.23 o 
   0   1   6      210.60      237.54      8.29 o 
   1   1   6      910.21      997.95     16.30 o 
   2   1   6      202.35      212.99      7.43 o 
   3   1   6       44.32       46.69      9.49 o 
   4   1   6       87.22       88.06     15.07 o 
   5   1   6      113.10      111.29     10.25 o 
   6   1   6       11.59        9.04     10.12 o 
  -5   2   6        1.49       17.65      7.17 o 
  -4   2   6        5.34       11.87      5.36 o 
  -3   2   6       36.15       31.22      4.85 o 
  -2   2   6       63.88       65.67      5.40 o 
  -1   2   6      342.28      348.36      8.77 o 
   0   2   6      180.66      204.66      5.83 o 
   1   2   6     1063.10     1165.34     20.75 o 
   2   2   6        2.54        3.83      3.16 o 
   3   2   6      390.01      393.60     10.26 o 
   4   2   6       24.39       19.53      5.69 o 
   5   2   6        1.04        3.10      6.78 o 
   6   2   6        0.26       11.44      9.89 o 
  -5   3   6        0.69       -1.21      7.72 o 
  -4   3   6       43.70       40.22      6.36 o 
  -3   3   6       53.22       40.84      5.70 o 
  -2   3   6        2.51        7.45      3.73 o 
  -1   3   6      154.10      172.30      7.59 o 
   0   3   6      538.11      618.51     13.56 o 
   1   3   6      579.51      665.84     12.34 o 
   2   3   6      718.67      736.77     13.95 o 
   3   3   6      103.13      100.28      5.47 o 
   4   3   6       31.86       37.97      6.13 o 
   5   3   6        0.72        8.39     18.00 o 
   6   3   6        3.10       11.02     10.12 o 
  -5   4   6        0.70        4.69      9.21 o 
  -4   4   6       56.65       55.02      6.94 o 
  -3   4   6      101.08       83.96      7.07 o 
  -2   4   6       12.50       12.42      3.92 o 
  -1   4   6      591.17      668.93     19.71 o 
   0   4   6      153.62      153.69      6.49 o 
   1   4   6      702.96      785.00     16.52 o 
   2   4   6       72.03       86.65      5.63 o 
   3   4   6      184.43      171.88      7.47 o 
   4   4   6        0.91        7.09      6.19 o 
   5   4   6       24.81       35.02      8.78 o 
   6   4   6        1.08        6.91     10.21 o 
  -5   5   6        5.22       11.26     12.36 o 
  -4   5   6       46.33       42.97      7.65 o 
  -3   5   6        4.87        9.42      4.68 o 
  -2   5   6       43.62       43.78      5.17 o 
  -1   5   6      917.02      961.72     21.08 o 
   0   5   6      862.23      902.62     22.64 o 
   1   5   6       65.42       64.07      5.08 o 
   2   5   6      593.66      558.67     15.24 o 
   3   5   6       31.18       34.59      4.71 o 
   4   5   6        8.80       -0.27      4.51 o 
   5   5   6        5.40        9.29     15.99 o 
   6   5   6        0.06        2.65     11.77 o 
  -4   6   6        2.79        8.21      7.23 o 
  -3   6   6       38.58       32.48      9.82 o 
  -2   6   6       43.30       51.76      6.13 o 
  -1   6   6       21.90       26.29      3.18 o 
   0   6   6      129.52      139.16      5.63 o 
   1   6   6      183.96      164.74      7.90 o 
   2   6   6       25.67       29.01      4.41 o 
   3   6   6      418.10      366.02     18.84 o 
   4   6   6       59.29       62.79      6.77 o 
   5   6   6        4.47       16.59     11.82 o 
  -4   7   6        5.53       21.90      8.92 o 
  -3   7   6       78.22       70.20      7.73 o 
  -2   7   6        7.22        7.40      5.61 o 
  -1   7   6        2.34        2.47      4.05 o 
   0   7   6      108.51      102.01      5.17 o 
   1   7   6      187.20      186.79      8.93 o 
   2   7   6       37.14       45.31      5.28 o 
   3   7   6        1.25       -2.93      4.16 o 
   4   7   6        3.66       10.27      5.27 o 
   5   7   6        2.23       16.97      7.00 o 
  -4   8   6       39.45       36.13     10.65 o 
  -3   8   6        8.26       11.62      6.03 o 
  -2   8   6       25.77       28.90     10.34 o 
  -1   8   6      238.81      217.11     10.31 o 
   0   8   6      257.58      222.63      7.91 o 
   1   8   6       79.72       83.49      6.74 o 
   2   8   6        2.05       14.84      4.38 o 
   3   8   6        0.89        0.99      6.52 o 
   4   8   6        6.86        9.33      5.56 o 
   5   8   6        8.22        6.24      7.21 o 
  -3   9   6       12.23        6.33      6.60 o 
  -2   9   6       13.09       11.19      6.96 o 
  -1   9   6       82.86       95.28      7.68 o 
   0   9   6      354.20      306.84     12.20 o 
   1   9   6        1.98       -3.24      4.19 o 
   2   9   6      188.78      149.00     18.76 o 
   3   9   6       44.39       41.06      6.73 o 
   4   9   6        0.35        3.21      7.29 o 
   5   9   6        0.80       -2.50      7.37 o 
  -3  10   6      126.54       99.76     19.56 o 
  -2  10   6       23.17       34.55      8.34 o 
  -1  10   6      129.94      139.34      9.29 o 
   0  10   6       25.57       33.21      5.77 o 
   1  10   6        0.79        2.11      5.09 o 
   2  10   6       25.77       32.05      6.06 o 
   3  10   6       79.44       68.92      8.03 o 
   4  10   6        6.02       11.55      6.69 o 
   5  10   6        3.42        7.80      7.71 o 
  -2  11   6       19.00       19.49      8.99 o 
  -1  11   6      115.65      107.80      9.09 o 
   0  11   6      198.38      185.97     24.59 o 
   1  11   6       14.53       20.26      6.22 o 
   2  11   6       31.30       45.29      8.13 o 
   3  11   6       13.52       10.10     11.48 o 
   4  11   6        2.72        7.35      7.35 o 
  -2  12   6        4.50       10.26      7.98 o 
  -1  12   6       12.46       26.85      9.80 o 
   0  12   6       20.02       18.34      8.61 o 
   1  12   6       26.12       20.53      6.87 o 
   2  12   6       44.19       55.33     19.09 o 
   3  12   6       13.87       18.42     11.14 o 
   4  12   6        0.16       -5.26     10.69 o 
  -1  13   6        2.39       16.48      9.92 o 
   0  13   6       19.31       23.41     17.97 o 
   1  13   6        0.09        6.12      7.20 o 
   2  13   6       25.00       40.42      8.56 o 
   3  13   6        1.53        1.39      9.40 o 
   1  14   6       21.34       27.25      9.24 o 
  -1 -10   7       24.83       32.28      7.50 o 
   0 -10   7       22.27       38.20      9.62 o 
   1 -10   7        8.67       10.89      8.86 o 
  -2  -9   7        0.90       11.48      6.09 o 
  -1  -9   7        3.18       -0.83      5.39 o 
   0  -9   7        0.48       13.04      7.73 o 
   1  -9   7        2.05       -1.06      7.69 o 
   2  -9   7       10.12        8.39      9.10 o 
  -3  -8   7        9.07        3.25     13.73 o 
  -2  -8   7        0.20       -2.23      6.46 o 
  -1  -8   7       10.59       19.58      5.63 o 
   0  -8   7       37.75       34.94      7.62 o 
   1  -8   7        8.17        0.75      7.16 o 
   2  -8   7        0.07       -7.20      7.21 o 
   3  -8   7        2.14      -10.89     12.15 o 
  -4  -7   7        2.16       -0.78      7.02 o 
  -3  -7   7       16.36       16.59      6.66 o 
  -2  -7   7        2.80       -0.34      5.15 o 
  -1  -7   7       50.14       47.95     11.02 o 
   0  -7   7      157.62      127.33     11.19 o 
   1  -7   7        0.12       -1.71     10.22 o 
   2  -7   7       85.50       86.58     11.59 o 
   3  -7   7        6.29       19.47      7.23 o 
  -4  -6   7        0.54       12.41      8.99 o 
  -3  -6   7        0.34        1.72      5.94 o 
  -2  -6   7        2.16       -1.07      4.83 o 
  -1  -6   7       13.40       15.01     10.17 o 
   0  -6   7      129.06      133.25     10.80 o 
   1  -6   7       35.09       38.91      7.76 o 
   2  -6   7       91.82      104.94      8.35 o 
   3  -6   7      108.61      116.72      9.84 o 
   4  -6   7        0.06        3.44      8.28 o 
  -4  -5   7       27.76       29.56      7.24 o 
  -3  -5   7       84.64       80.43      8.13 o 
  -2  -5   7        4.05        7.50      4.71 o 
  -1  -5   7      103.73       90.18      9.44 o 
   0  -5   7       45.56       40.00      5.19 o 
   1  -5   7        4.30        6.73      3.54 o 
   2  -5   7       35.55       40.47      7.55 o 
   3  -5   7       12.81       11.47      9.06 o 
   4  -5   7        0.01        8.68      6.82 o 
  -5  -4   7        3.15        2.79      8.80 o 
  -4  -4   7       16.43       19.17      6.58 o 
  -3  -4   7       14.00       14.35      5.89 o 
  -2  -4   7        0.56        9.96      4.89 o 
  -1  -4   7      293.80      257.49     10.67 o 
   0  -4   7      315.23      267.58     10.44 o 
   1  -4   7       12.98       18.12      4.85 o 
   2  -4   7       61.07       63.13      6.29 o 
   3  -4   7       13.89       21.85      6.00 o 
   4  -4   7       17.48       26.35      7.04 o 
  -5  -3   7        0.00        3.29      8.09 o 
  -4  -3   7        9.31       22.01      7.45 o 
  -3  -3   7       11.33       13.59      5.00 o 
  -2  -3   7       11.08       18.72      4.49 o 
  -1  -3   7       32.30       22.69      4.49 o 
   0  -3   7      120.37       95.84      6.59 o 
   1  -3   7        4.98        7.22      3.06 o 
   2  -3   7       97.97       83.81      6.56 o 
   3  -3   7       28.60       34.02      6.00 o 
   4  -3   7       32.88       29.62      7.05 o 
   5  -3   7        0.71       16.42      9.86 o 
  -5  -2   7        0.10       20.52      8.94 o 
  -4  -2   7       30.32       18.26      7.41 o 
  -3  -2   7       48.75       38.25      9.74 o 
  -2  -2   7        0.25        0.86      3.65 o 
  -1  -2   7        3.88        7.58      3.48 o 
   0  -2   7       14.02       15.78      2.61 o 
   1  -2   7       75.15       68.96      4.08 o 
   2  -2   7       66.28       74.28      6.08 o 
   3  -2   7       10.70       10.98      4.53 o 
   4  -2   7        0.74        0.75      5.55 o 
   5  -2   7        2.25       16.13      9.38 o 
  -5  -1   7        1.96       13.82      8.28 o 
  -4  -1   7        7.08        2.66      6.52 o 
  -3  -1   7      118.38      108.77      6.05 o 
  -2  -1   7       24.35       30.55      3.68 o 
  -1  -1   7      799.48      739.07     27.30 o 
   0  -1   7      363.69      372.42      8.91 o 
   1  -1   7        0.03        2.19      2.41 o 
   2  -1   7       91.59       97.80      6.30 o 
   3  -1   7        8.64       16.99      5.49 o 
   4  -1   7       21.00       21.66     11.06 o 
   5  -1   7        1.79       -0.26      7.00 o 
  -5   0   7       39.55       44.93     13.42 o 
  -4   0   7        2.00        1.83      5.53 o 
  -3   0   7      190.70      169.51      7.48 o 
  -2   0   7       50.38       45.55      4.28 o 
  -1   0   7      347.55      294.84      7.87 o 
   0   0   7        6.55        4.95      2.42 o 
   1   0   7       11.65       14.80      2.66 o 
   2   0   7      322.87      286.67      7.79 o 
   3   0   7        0.26        2.12      3.74 o 
   4   0   7       15.31        7.78      5.43 o 
   5   0   7        1.26       12.99     11.81 o 
  -5   1   7        0.16        0.18      7.14 o 
  -4   1   7       30.10       34.53      6.42 o 
  -3   1   7        0.56        1.96      4.23 o 
  -2   1   7        5.44       12.64      3.36 o 
  -1   1   7      463.01      500.58     12.25 o 
   0   1   7      153.98      156.60     10.92 o 
   1   1   7       66.92       60.77      3.86 o 
   2   1   7     1351.64     1343.95     25.23 o 
   3   1   7      166.06      150.87     10.53 o 
   4   1   7       27.45       29.05      6.13 o 
   5   1   7       77.89      100.04     10.18 o 
  -5   2   7        0.98       13.14      7.45 o 
  -4   2   7       26.56       25.29      6.32 o 
  -3   2   7      290.44      263.44     11.09 o 
  -2   2   7      344.05      369.62     12.36 o 
  -1   2   7      153.16      186.08      6.00 o 
   0   2   7      144.20      188.91      5.97 o 
   1   2   7      353.24      375.35      8.96 o 
   2   2   7        2.17        6.34      2.74 o 
   3   2   7       56.25       58.57      4.58 o 
   4   2   7        1.86       -1.96      4.88 o 
   5   2   7        0.30        5.58      7.29 o 
  -5   3   7        5.00       10.79      7.47 o 
  -4   3   7        0.78        3.97      5.42 o 
  -3   3   7       24.08       33.38      5.59 o 
  -2   3   7      105.95      105.96      7.11 o 
  -1   3   7      534.75      608.73     19.80 o 
   0   3   7     1330.13     1642.49     28.55 o 
   1   3   7     1072.72     1240.47     20.02 o 
   2   3   7        0.60        2.85      2.59 o 
   3   3   7        4.19       12.59      4.64 o 
   4   3   7       54.48       50.98      7.17 o 
   5   3   7        0.89        1.89      7.82 o 
   6   3   7        0.85       30.44     17.43 o 
  -5   4   7        9.52       11.49     17.75 o 
  -4   4   7        5.24       12.47      6.14 o 
  -3   4   7       81.92       67.44      6.98 o 
  -2   4   7      105.08       97.72      7.12 o 
  -1   4   7        0.13        5.40      3.84 o 
   0   4   7      725.30      873.81     15.51 o 
   1   4   7       76.10       84.08      4.30 o 
   2   4   7     1477.10     1561.76     24.52 o 
   3   4   7        5.11        5.88      3.70 o 
   4   4   7       13.10       14.90      4.53 o 
   5   4   7        5.42        4.10     12.30 o 
   6   4   7        3.91       16.11     10.59 o 
  -4   5   7       22.78       20.23      6.58 o 
  -3   5   7        0.93        7.12      4.83 o 
  -2   5   7       72.20       80.04     16.78 o 
  -1   5   7      305.05      342.93     11.59 o 
   0   5   7        2.32        3.34      2.65 o 
   1   5   7       14.24       13.51      2.60 o 
   2   5   7      131.25      120.99      7.11 o 
   3   5   7        2.32       10.88      3.90 o 
   4   5   7        0.12       -0.97      4.21 o 
   5   5   7       28.65       26.85      9.35 o 
  -4   6   7        5.66       10.83     10.78 o 
  -3   6   7        0.37       -6.08      5.87 o 
  -2   6   7       84.76       81.84      7.15 o 
  -1   6   7      215.94      220.59      9.78 o 
   0   6   7      111.35      117.04      5.36 o 
   1   6   7       12.71       17.43      3.98 o 
   2   6   7       65.47       78.92      9.06 o 
   3   6   7      157.78      127.02      7.95 o 
   4   6   7        0.11        5.97      4.42 o 
   5   6   7        3.48        0.99      7.99 o 
  -4   7   7        0.00       11.45      8.26 o 
  -3   7   7       31.81       37.58      6.94 o 
  -2   7   7      107.09       99.01      8.37 o 
  -1   7   7      145.47      137.55      8.14 o 
   0   7   7        0.16        2.68      3.05 o 
   1   7   7      232.37      230.63     10.10 o 
   2   7   7        0.32        5.70      3.98 o 
   3   7   7       37.19       33.80      5.45 o 
   4   7   7       11.87        6.46      4.84 o 
   5   7   7        0.00       -3.89      6.33 o 
  -4   8   7       28.43       32.97     10.34 o 
  -3   8   7       17.74       27.97      6.72 o 
  -2   8   7        1.09       -1.34      4.88 o 
  -1   8   7       12.28       14.87      5.20 o 
   0   8   7        2.35       10.13      3.51 o 
   1   8   7        0.70        4.43      4.27 o 
   2   8   7      280.19      253.48     11.53 o 
   3   8   7       21.62       17.67      5.07 o 
   4   8   7        1.60        8.82      5.24 o 
   5   8   7       19.56       14.10      6.69 o 
  -3   9   7        0.65       -0.44      6.75 o 
  -2   9   7       18.35       22.05      6.06 o 
  -1   9   7      228.21      206.76     10.59 o 
   0   9   7      376.80      346.96     11.40 o 
   1   9   7        9.19        4.83      4.87 o 
   2   9   7      116.99      101.80      8.17 o 
   3   9   7       15.31       12.94      5.40 o 
   4   9   7        0.68       10.99      5.63 o 
   5   9   7        5.95       11.68      6.78 o 
  -3  10   7       48.64       60.78     11.17 o 
  -2  10   7       29.84       33.67      7.05 o 
  -1  10   7        8.77       11.70      5.42 o 
   0  10   7       15.63       25.19      5.69 o 
   1  10   7       10.21       14.30      5.12 o 
   2  10   7       12.01       11.60      5.27 o 
   3  10   7       83.16       66.81      7.99 o 
   4  10   7        0.36        2.37      6.38 o 
  -2  11   7       49.22       56.05      8.05 o 
  -1  11   7        0.96       -3.63      5.30 o 
   0  11   7      129.07      113.21     16.61 o 
   1  11   7       58.52       61.33      7.32 o 
   2  11   7        4.43       -1.50      9.38 o 
   3  11   7        5.88       15.37      6.91 o 
   4  11   7        0.82       15.51      7.16 o 
  -2  12   7        0.74       15.49      7.79 o 
  -1  12   7        7.63       10.89     15.75 o 
   0  12   7       49.77       54.57     15.60 o 
   1  12   7       73.43       78.09      8.58 o 
   2  12   7       10.25       14.43     11.26 o 
   3  12   7       16.85       19.10      7.42 o 
   4  12   7        2.38        4.78      9.20 o 
  -1  13   7       15.04       20.15     10.60 o 
   0  13   7        1.16        7.08     10.25 o 
   1  13   7        0.70        7.26      7.26 o 
   2  13   7        0.96        6.35      7.79 o 
   3  13   7        2.86       12.29     15.47 o 
   1  14   7       43.83       45.66     11.52 o 
  -2  -9   8       11.83       23.33      7.08 o 
  -1  -9   8       36.77       39.15      7.41 o 
   0  -9   8        0.10        6.57      7.98 o 
   1  -9   8        0.92       11.78      8.80 o 
  -3  -8   8        2.17        4.40      7.09 o 
  -2  -8   8       27.57       32.74      8.87 o 
  -1  -8   8       13.02       12.92      9.69 o 
   0  -8   8        0.03        8.93      7.98 o 
   1  -8   8       26.68       17.55      8.29 o 
   2  -8   8        2.97       13.07      8.81 o 
  -3  -7   8        1.04       -1.75     18.78 o 
  -2  -7   8        2.83        2.12      5.75 o 
  -1  -7   8       11.07       10.63      5.72 o 
   0  -7   8        1.26       12.78      4.99 o 
   1  -7   8       16.61       19.47      7.72 o 
   2  -7   8       34.51       27.45     11.65 o 
   3  -7   8        4.91        1.54      9.75 o 
  -4  -6   8        8.78       13.46      7.61 o 
  -3  -6   8        2.37        6.40      7.98 o 
  -2  -6   8       11.01       19.13      9.94 o 
  -1  -6   8       67.46       50.16      6.62 o 
   0  -6   8       67.31       56.25      6.82 o 
   1  -6   8        0.11       14.51      9.20 o 
   2  -6   8       22.48       42.80     11.87 o 
   3  -6   8       49.55       49.15      8.10 o 
  -4  -5   8        1.09        0.43      6.79 o 
  -3  -5   8       17.79       14.03      6.36 o 
  -2  -5   8       15.92       23.03      5.80 o 
  -1  -5   8       89.39       87.14      9.79 o 
   0  -5   8       64.97       63.33      6.39 o 
   1  -5   8       50.54       29.68      7.51 o 
   2  -5   8        8.73       15.29      7.35 o 
   3  -5   8       18.30       10.21      8.31 o 
   4  -5   8       16.02       17.26      7.50 o 
  -4  -4   8        1.39       12.67      8.50 o 
  -3  -4   8       11.21        5.92      5.94 o 
  -2  -4   8       12.98       14.40      5.21 o 
  -1  -4   8       37.85       33.88      5.25 o 
   0  -4   8        3.08        7.71      3.92 o 
   1  -4   8      477.23      472.63     11.99 o 
   2  -4   8       12.33       18.19      8.31 o 
   3  -4   8       18.20        9.87      5.82 o 
   4  -4   8        0.53       -1.72      6.56 o 
  -4  -3   8        6.48       21.50      7.99 o 
  -3  -3   8        0.83        2.95      5.05 o 
  -2  -3   8      125.79      130.53     20.53 o 
  -1  -3   8        0.01        1.46      6.58 o 
   0  -3   8       16.74       25.70      3.28 o 
   1  -3   8      209.46      200.13      7.62 o 
   2  -3   8       52.57       53.94      5.92 o 
   3  -3   8       16.30       14.66      5.66 o 
   4  -3   8       68.36       88.87      9.54 o 
   5  -3   8        1.09       -2.10     13.63 o 
  -5  -2   8        1.86       10.59     13.82 o 
  -4  -2   8        0.01        0.56      6.67 o 
  -3  -2   8       34.82       37.80      5.89 o 
  -2  -2   8      384.09      366.89     26.49 o 
  -1  -2   8      137.38      121.81     10.53 o 
   0  -2   8      236.17      212.36      6.77 o 
   1  -2   8      209.51      204.30      8.45 o 
   2  -2   8        0.43        5.58      3.99 o 
   3  -2   8       19.41       20.63      5.49 o 
   4  -2   8        0.03        0.28      5.80 o 
   5  -2   8        3.69       25.96      8.46 o 
  -5  -1   8        0.51       13.27      9.00 o 
  -4  -1   8        0.48        6.43      8.85 o 
  -3  -1   8       25.17       18.74      5.28 o 
  -2  -1   8       39.63       37.93      4.26 o 
  -1  -1   8      133.01      117.19      5.23 o 
   0  -1   8       99.41       88.64      4.57 o 
   1  -1   8      504.00      472.53     10.92 o 
   2  -1   8      140.23      120.21      7.27 o 
   3  -1   8        0.90        0.16      4.31 o 
   4  -1   8       15.55       26.26      6.35 o 
   5  -1   8       24.26       28.22      8.08 o 
  -5   0   8       16.04       32.25      8.94 o 
  -4   0   8        2.09       -0.22     18.29 o 
  -3   0   8       32.05       42.45      6.59 o 
  -2   0   8       25.91       30.64      4.84 o 
  -1   0   8        0.39        2.47      3.22 o 
   0   0   8        9.29       12.40      4.96 o 
   1   0   8      188.41      183.40      6.44 o 
   2   0   8        2.57        4.92      2.88 o 
   3   0   8        7.80       14.66      4.65 o 
   4   0   8        2.12       15.21      5.71 o 
   5   0   8       75.89       83.44     11.96 o 
  -5   1   8       23.86        3.44     12.43 o 
  -4   1   8       14.22       18.10     12.08 o 
  -3   1   8       53.03       65.76      6.11 o 
  -2   1   8      585.05      567.60     16.35 o 
  -1   1   8       23.28       29.45      3.45 o 
   0   1   8       48.57       64.35      4.72 o 
   1   1   8        7.25       12.15      2.80 o 
   2   1   8      203.75      201.44      6.99 o 
   3   1   8       21.37       22.98      9.14 o 
   4   1   8       19.94       21.34      9.66 o 
   5   1   8        8.54        7.53     18.07 o 
  -5   2   8        1.08       18.87      7.38 o 
  -4   2   8       15.94       22.26      6.02 o 
  -3   2   8       38.88       41.04      5.67 o 
  -2   2   8      198.49      201.44     11.37 o 
  -1   2   8      108.01      108.45      5.08 o 
   0   2   8      373.32      417.58      9.97 o 
   1   2   8       97.53       94.95      5.65 o 
   2   2   8       39.40       43.71      3.80 o 
   3   2   8      205.95      182.83      7.66 o 
   4   2   8       31.29       34.42      9.47 o 
   5   2   8        8.30        2.25      7.89 o 
  -5   3   8        7.02       23.79      7.42 o 
  -4   3   8        3.10        5.68      5.70 o 
  -3   3   8        2.75        8.06      4.98 o 
  -2   3   8        4.70        7.38      4.50 o 
  -1   3   8       10.16        6.24      3.75 o 
   0   3   8      368.11      428.13     10.05 o 
   1   3   8      526.30      546.09     11.85 o 
   2   3   8       36.90       37.37      3.62 o 
   3   3   8       51.11       56.86      5.22 o 
   4   3   8      132.54      117.73     19.64 o 
   5   3   8        2.42        7.91      7.92 o 
  -5   4   8       26.40       22.01      8.02 o 
  -4   4   8       14.03        4.45      6.90 o 
  -3   4   8      233.10      222.57     11.17 o 
  -2   4   8       61.16       62.39      6.27 o 
  -1   4   8       39.81       49.35      5.26 o 
   0   4   8       49.32       53.65      7.34 o 
   1   4   8        0.50        7.45      2.68 o 
   2   4   8       22.21       21.19      3.23 o 
   3   4   8        0.39        0.70      3.74 o 
   4   4   8       81.68       73.12      9.72 o 
   5   4   8        0.53        1.91      8.36 o 
  -4   5   8       23.00       17.78      6.77 o 
  -3   5   8       46.31       62.28     14.61 o 
  -2   5   8      359.03      352.26     15.50 o 
  -1   5   8       62.18       67.98      7.90 o 
   0   5   8      326.74      340.00     11.42 o 
   1   5   8       36.41       37.86      4.50 o 
   2   5   8       79.74       75.80      6.25 o 
   3   5   8       12.05       21.68      4.98 o 
   4   5   8        0.49       -0.04      4.52 o 
   5   5   8        3.87       12.45      8.18 o 
  -4   6   8        9.76       18.60      6.87 o 
  -3   6   8       23.57       19.52      5.93 o 
  -2   6   8       17.19       17.21      5.43 o 
  -1   6   8       41.84       55.43      6.32 o 
   0   6   8      532.66      576.17     12.88 o 
   1   6   8      208.63      214.85      9.52 o 
   2   6   8      126.53      137.92      8.12 o 
   3   6   8       14.47       18.66      5.68 o 
   4   6   8        0.09       10.05      4.77 o 
   5   6   8        2.73       19.78      9.27 o 
  -4   7   8        0.21       16.08      7.15 o 
  -3   7   8        0.16       15.53      6.62 o 
  -2   7   8      145.26      115.36      8.52 o 
  -1   7   8       21.01       28.28      5.25 o 
   0   7   8      157.44      165.91      6.83 o 
   1   7   8      380.86      387.03     14.30 o 
   2   7   8       14.09       19.62      4.46 o 
   3   7   8      236.75      216.37     11.00 o 
   4   7   8       38.74       39.29      6.59 o 
   5   7   8        0.93       -5.80      8.50 o 
  -4   8   8        5.27       -1.25      9.42 o 
  -3   8   8       20.59       24.47      7.07 o 
  -2   8   8      123.66      110.30      8.52 o 
  -1   8   8        1.08       -1.02      5.76 o 
   0   8   8       90.48       94.57      5.57 o 
   1   8   8        1.00        5.37      4.26 o 
   2   8   8       75.77       65.46      9.41 o 
   3   8   8        1.29       -2.00      4.34 o 
   4   8   8       13.16       15.26      5.67 o 
   5   8   8        0.01        9.96      7.46 o 
  -3   9   8        9.95       18.83      7.25 o 
  -2   9   8       73.78       60.33      7.46 o 
  -1   9   8      102.25       92.54      7.72 o 
   0   9   8      294.01      294.24      9.80 o 
   1   9   8        5.54        0.73      4.71 o 
   2   9   8        0.67        9.46      5.03 o 
   3   9   8        5.99       15.28      8.48 o 
   4   9   8        0.59       -1.60      7.15 o 
   5   9   8        0.21       -8.50      6.50 o 
  -3  10   8        1.16        9.98      7.60 o 
  -2  10   8        2.71       12.82      6.40 o 
  -1  10   8        8.87       24.17      6.17 o 
   0  10   8      103.12      100.58     11.30 o 
   1  10   8      198.05      169.39     10.06 o 
   2  10   8        0.48       10.32      6.27 o 
   3  10   8       51.42       53.38      7.40 o 
   4  10   8       41.70       34.49      7.41 o 
  -2  11   8      101.10      101.67     11.85 o 
  -1  11   8        9.45       21.40      9.15 o 
   0  11   8       68.36       57.49     11.82 o 
   1  11   8       17.98       14.09      6.55 o 
   2  11   8       13.01       20.14      6.52 o 
   3  11   8        3.23       18.06      6.73 o 
   4  11   8        7.98       13.00      7.32 o 
  -2  12   8        8.90       13.97      7.90 o 
  -1  12   8       35.72       32.51     10.08 o 
   0  12   8       76.38       58.22     10.75 o 
   1  12   8      120.05       95.72      9.69 o 
   2  12   8       35.01       33.34      7.42 o 
   3  12   8       30.18       18.05      7.39 o 
  -1  13   8        9.52       26.57     14.38 o 
   0  13   8        0.78       11.58      9.54 o 
   1  13   8        3.09        1.68      8.69 o 
   2  13   8       10.82       15.28      8.59 o 
   3  13   8        4.32        8.61      7.80 o 
  -1  -9   9        0.24       -2.71      6.32 o 
   0  -9   9        8.32       19.96      9.31 o 
  -2  -8   9        1.18       -0.88      8.05 o 
  -1  -8   9        0.37        1.50      6.93 o 
   0  -8   9       11.14        8.77      8.57 o 
   1  -8   9        0.29       16.85      8.54 o 
   2  -8   9        7.28       20.61     17.74 o 
  -3  -7   9       10.54       13.00     11.49 o 
  -2  -7   9       45.38       34.50      7.41 o 
  -1  -7   9        6.16       -4.24      8.72 o 
   0  -7   9        6.01        8.48      5.22 o 
   1  -7   9       27.18       35.23      8.74 o 
   2  -7   9       29.07       36.72     10.26 o 
  -3  -6   9        6.37       17.40      6.80 o 
  -2  -6   9       21.00       20.36     10.58 o 
  -1  -6   9       17.19       17.68      6.01 o 
   0  -6   9      128.79      144.20     12.32 o 
   1  -6   9        0.17       19.47      7.89 o 
   2  -6   9       20.35       17.51      8.72 o 
   3  -6   9        9.36        9.13      9.64 o 
  -4  -5   9        0.01        8.99      8.79 o 
  -3  -5   9       24.01       30.57      9.88 o 
  -2  -5   9        0.81        4.54      5.49 o 
  -1  -5   9       17.50       13.22      7.83 o 
   0  -5   9       15.86       15.85      5.25 o 
   1  -5   9      138.07      127.96     11.66 o 
   2  -5   9       29.70       25.11      8.19 o 
   3  -5   9      135.18      150.44     11.09 o 
   4  -5   9       23.71       22.76     10.75 o 
  -4  -4   9        8.59       22.59      9.08 o 
  -3  -4   9       39.65       59.93     16.96 o 
  -2  -4   9      111.02       94.68      8.99 o 
  -1  -4   9        0.08        0.10      4.40 o 
   0  -4   9      146.90      141.37      8.47 o 
   1  -4   9      207.74      191.03     21.44 o 
   2  -4   9       20.58       26.11      7.81 o 
   3  -4   9        3.31        5.92      5.69 o 
   4  -4   9       18.36       15.46      7.49 o 
  -4  -3   9        1.40        8.38      7.59 o 
  -3  -3   9        5.13        9.58      5.88 o 
  -2  -3   9       80.17       88.20      7.55 o 
  -1  -3   9        4.66        2.80      4.41 o 
   0  -3   9      117.14      103.32     11.96 o 
   1  -3   9      248.79      222.02      8.12 o 
   2  -3   9       14.26       11.12      4.74 o 
   3  -3   9       17.53       15.02      5.96 o 
   4  -3   9       26.56       46.06      8.38 o 
  -4  -2   9        2.44        3.90      7.15 o 
  -3  -2   9       14.07       19.96      6.05 o 
  -2  -2   9        2.82        2.71      4.46 o 
  -1  -2   9        0.08        2.78      4.15 o 
   0  -2   9      231.28      218.43      7.35 o 
   1  -2   9        4.96       12.97      3.34 o 
   2  -2   9        0.23        2.71      7.22 o 
   3  -2   9       11.05        7.86      5.15 o 
   4  -2   9        4.65        8.78      6.60 o 
   5  -2   9        8.04       14.75      8.82 o 
  -4  -1   9        0.03        3.43      7.03 o 
  -3  -1   9      189.49      167.66     15.22 o 
  -2  -1   9       39.62       36.25      7.30 o 
  -1  -1   9       46.42       42.80      3.97 o 
   0  -1   9        3.32        8.98      5.00 o 
   1  -1   9       57.35       50.79      4.27 o 
   2  -1   9       44.69       53.09      6.44 o 
   3  -1   9       96.73       94.99      7.86 o 
   4  -1   9        0.31        3.88      5.97 o 
   5  -1   9        6.47       20.33      8.68 o 
  -5   0   9        0.88       10.96      9.18 o 
  -4   0   9        0.46       -4.99      7.30 o 
  -3   0   9       88.90       76.82      9.39 o 
  -2   0   9      188.94      190.91      9.50 o 
  -1   0   9      152.63      136.73      6.17 o 
   0   0   9      319.41      319.53      9.18 o 
   1   0   9      184.78      182.10      7.01 o 
   2   0   9        1.73        5.31      3.28 o 
   3   0   9        0.28        1.42      4.50 o 
   4   0   9        4.57       11.57     10.45 o 
   5   0   9       34.40       22.82     10.08 o 
  -5   1   9       23.71       31.71     10.11 o 
  -4   1   9        0.01       -5.94     10.20 o 
  -3   1   9       13.56       22.85      5.30 o 
  -2   1   9        1.13        3.26      3.88 o 
  -1   1   9        9.12        7.83      3.32 o 
   0   1   9      405.99      395.11     13.19 o 
   1   1   9      181.14      152.51      6.31 o 
   2   1   9       45.79       42.03      5.30 o 
   3   1   9       96.76       80.43     13.82 o 
   4   1   9        7.73        3.86      5.78 o 
   5   1   9        0.03       17.83      7.96 o 
  -4   2   9        1.35        8.02      7.31 o 
  -3   2   9       16.09       20.77      7.86 o 
  -2   2   9      182.87      191.77      9.74 o 
  -1   2   9        0.01        2.94      3.17 o 
   0   2   9        4.85        7.16      3.36 o 
   1   2   9        6.16       12.59      2.90 o 
   2   2   9       11.55       19.12      3.60 o 
   3   2   9      177.75      173.60     10.53 o 
   4   2   9       45.90       46.05      7.34 o 
   5   2   9        9.76       -2.02     11.01 o 
  -4   3   9       14.38       28.09     14.13 o 
  -3   3   9       25.07       33.51      6.18 o 
  -2   3   9       28.56       37.36      7.17 o 
  -1   3   9        8.79       12.83      3.57 o 
   0   3   9      108.84      127.81      5.74 o 
   1   3   9      262.41      296.37      8.76 o 
   2   3   9        3.65       11.44      3.28 o 
   3   3   9       33.32       37.18      5.03 o 
   4   3   9       52.37       60.41     14.17 o 
   5   3   9        3.36        0.99      8.36 o 
  -4   4   9       25.68       28.37      9.37 o 
  -3   4   9        1.64        2.12      5.48 o 
  -2   4   9        1.58        2.47      5.04 o 
  -1   4   9      316.93      313.55     11.86 o 
   0   4   9       17.60       10.88      3.21 o 
   1   4   9      294.06      335.07      9.34 o 
   2   4   9        1.36        5.67      3.30 o 
   3   4   9      224.27      190.42     14.72 o 
   4   4   9       22.28       30.02      8.33 o 
   5   4   9       16.83       13.67     11.59 o 
  -4   5   9        7.24        0.95      6.40 o 
  -3   5   9       27.41       28.54      6.57 o 
  -2   5   9       71.35       71.75      7.21 o 
  -1   5   9      108.79      119.40      8.00 o 
   0   5   9       16.50       12.11      3.41 o 
   1   5   9       53.37       56.60      9.13 o 
   2   5   9       33.76       35.57      3.74 o 
   3   5   9      492.88      498.83     18.20 o 
   4   5   9        2.54        0.24      6.65 o 
   5   5   9        1.70       28.78      9.68 o 
  -4   6   9       10.90       17.37      7.00 o 
  -3   6   9        8.78        8.79      6.52 o 
  -2   6   9        5.77        8.69      5.28 o 
  -1   6   9        0.39        5.50      4.66 o 
   0   6   9      118.51      117.59      7.07 o 
   1   6   9        4.88        5.62      3.24 o 
   2   6   9      149.95      147.31      8.65 o 
   3   6   9      446.85      425.56     15.13 o 
   4   6   9        0.17       -2.15      6.07 o 
   5   6   9       10.04       19.97      9.21 o 
  -4   7   9       40.72       37.20      8.76 o 
  -3   7   9       36.23       27.82      7.22 o 
  -2   7   9        8.95       14.95      5.79 o 
  -1   7   9       15.89       14.48      5.38 o 
   0   7   9      516.24      492.32     14.98 o 
   1   7   9      305.96      320.10     12.28 o 
   2   7   9      341.28      309.12     14.13 o 
   3   7   9       72.83       59.85      6.59 o 
   4   7   9        0.83       11.75      5.26 o 
   5   7   9        1.71        8.65      9.55 o 
  -3   8   9       11.61        4.84      6.49 o 
  -2   8   9       14.52       21.26      7.21 o 
  -1   8   9       92.37       80.75      7.42 o 
   0   8   9        9.47       15.73      4.15 o 
   1   8   9      100.66       90.95      7.25 o 
   2   8   9       13.23        8.32      4.91 o 
   3   8   9       30.40       38.95      6.30 o 
   4   8   9       78.58       53.71      7.18 o 
   5   8   9        4.29       -8.76      8.85 o 
  -3   9   9       26.75       18.66      7.64 o 
  -2   9   9        9.30        5.34      9.09 o 
  -1   9   9       10.82       14.74      6.05 o 
   0   9   9        1.05       -2.16      8.93 o 
   1   9   9       94.38       94.55      7.50 o 
   2   9   9       47.24       37.21      5.84 o 
   3   9   9        1.73        5.22      6.90 o 
   4   9   9        0.46        6.97      8.43 o 
   5   9   9        0.72        5.49      8.15 o 
  -3  10   9       35.49       38.32      8.37 o 
  -2  10   9        1.61        4.40      6.32 o 
  -1  10   9        7.29        8.06      5.95 o 
   0  10   9       47.69       43.58      9.34 o 
   1  10   9      168.35      150.54      9.71 o 
   2  10   9        0.06        4.21      5.53 o 
   3  10   9        3.33        2.63      6.62 o 
   4  10   9       31.27       35.32      9.83 o 
  -2  11   9       65.60       66.82      9.13 o 
  -1  11   9       21.26       26.63     12.56 o 
   0  11   9        6.68       16.05      8.23 o 
   1  11   9       11.69       16.76      6.46 o 
   2  11   9        1.57       10.34      6.82 o 
   3  11   9        9.39       14.12      7.00 o 
   4  11   9        3.91        8.91     12.73 o 
  -1  12   9       77.76       71.59     11.94 o 
   0  12   9       43.70       31.76      9.93 o 
   1  12   9       27.40       37.90     18.68 o 
   2  12   9       10.64       12.88      7.16 o 
   3  12   9        0.16        4.64      6.90 o 
  -1  13   9        0.00        0.76     10.10 o 
   0  13   9        0.73        3.74     14.00 o 
   1  13   9       27.20       24.95      9.72 o 
   2  13   9       23.05       29.67     10.14 o 
   3  13   9        0.02       -0.07      8.11 o 
  -1  -8  10       48.21       57.45      8.09 o 
   0  -8  10       16.81       19.15      8.41 o 
   1  -8  10        2.51        1.97      8.72 o 
  -2  -7  10        0.43       -9.72     19.35 o 
  -1  -7  10        1.30       -8.10      6.16 o 
   0  -7  10       15.46       11.37      7.46 o 
   1  -7  10        0.12       11.76      8.49 o 
   2  -7  10        0.84        9.96     21.32 o 
  -3  -6  10        6.81        4.53     13.67 o 
  -2  -6  10        0.08       -3.77      6.24 o 
  -1  -6  10        0.06       -2.11      6.95 o 
   0  -6  10        8.10       -1.61      5.98 o 
   1  -6  10        8.03       10.63      8.19 o 
   2  -6  10       19.00       28.67      9.92 o 
   3  -6  10        6.95        7.41      9.72 o 
  -3  -5  10       10.50        9.66      7.17 o 
  -2  -5  10        3.98       19.08      6.86 o 
  -1  -5  10       19.74       27.04      6.22 o 
   0  -5  10      110.87       94.72     13.08 o 
   1  -5  10       43.26       33.94      8.47 o 
   2  -5  10       67.49       55.71     10.49 o 
   3  -5  10        0.60        6.62      8.50 o 
  -4  -4  10        0.27       -3.59     11.24 o 
  -3  -4  10        9.07        6.10      6.77 o 
  -2  -4  10       47.39       28.29      6.79 o 
  -1  -4  10       27.82       38.49      6.26 o 
   0  -4  10        8.38       10.59      5.85 o 
   1  -4  10       65.34       59.82      9.08 o 
   2  -4  10       35.87       38.16      6.29 o 
   3  -4  10        1.41        6.86      6.22 o 
   4  -4  10       13.75        5.10      8.00 o 
  -4  -3  10       15.06       23.75     12.61 o 
  -3  -3  10        3.11       16.95      6.69 o 
  -2  -3  10        5.40       13.12      5.67 o 
  -1  -3  10        8.02        7.55      4.90 o 
   0  -3  10        0.31       -2.53      5.22 o 
   1  -3  10        0.06        3.83      4.91 o 
   2  -3  10      187.46      197.40     10.50 o 
   3  -3  10        4.33       21.66      6.42 o 
   4  -3  10        7.40       14.83      7.58 o 
  -4  -2  10       20.08       29.16      9.55 o 
  -3  -2  10        8.45       14.52      7.24 o 
  -2  -2  10       11.86       11.57      6.31 o 
  -1  -2  10       72.17       70.05      6.91 o 
   0  -2  10      201.09      179.02     11.44 o 
   1  -2  10      203.52      166.81     10.37 o 
   2  -2  10       84.05       88.63      7.37 o 
   3  -2  10       20.49       17.11      6.15 o 
   4  -2  10       22.03       22.39      7.69 o 
  -4  -1  10        3.22      -12.70      8.73 o 
  -3  -1  10        1.51       17.58      6.85 o 
  -2  -1  10        7.06        2.59      4.80 o 
  -1  -1  10       64.23       56.73      6.01 o 
   0  -1  10      540.82      515.79     12.25 o 
   1  -1  10       22.93       37.42      4.36 o 
   2  -1  10      236.93      230.07     12.20 o 
   3  -1  10       16.88       12.09      6.02 o 
   4  -1  10        2.03       13.28      6.90 o 
   5  -1  10        1.53       11.47      8.72 o 
  -4   0  10        3.57       19.47      8.69 o 
  -3   0  10        1.30       11.64      6.86 o 
  -2   0  10      103.27       83.78     12.36 o 
  -1   0  10       21.09       22.08      3.98 o 
   0   0  10        3.97        6.56      3.34 o 
   1   0  10       72.57       76.34      5.23 o 
   2   0  10       30.70       33.10      5.32 o 
   3   0  10       17.17       18.91      7.03 o 
   4   0  10       11.37       14.64      6.71 o 
   5   0  10        5.14        0.63     10.60 o 
  -4   1  10       29.78       31.39     10.32 o 
  -3   1  10        1.75        6.92      6.95 o 
  -2   1  10       45.16       49.34      6.20 o 
  -1   1  10        1.20        5.79      3.42 o 
   0   1  10      101.78      103.23     11.09 o 
   1   1  10      132.68      134.97      8.73 o 
   2   1  10      111.71      114.64      6.18 o 
   3   1  10        0.37        3.50      4.78 o 
   4   1  10       19.07       15.07      6.09 o 
   5   1  10        0.30       -1.24      8.16 o 
  -4   2  10       61.50       53.00      9.59 o 
  -3   2  10        6.31       11.13      6.09 o 
  -2   2  10      340.40      343.13     13.32 o 
  -1   2  10      254.55      254.89      8.63 o 
   0   2  10       14.13       23.15      3.80 o 
   1   2  10      140.92      149.07      6.59 o 
   2   2  10        6.81        8.17      3.54 o 
   3   2  10       15.00       18.35      9.65 o 
   4   2  10       45.22       39.13      7.16 o 
   5   2  10       18.52       17.08     15.18 o 
  -4   3  10        0.08        8.95      9.17 o 
  -3   3  10        4.18       11.44      6.91 o 
  -2   3  10       61.79       54.80      6.46 o 
  -1   3  10      482.27      529.62     12.47 o 
   0   3  10       32.16       29.61      3.94 o 
   1   3  10      225.83      238.56      8.15 o 
   2   3  10      237.21      236.03      8.44 o 
   3   3  10        0.01        6.22      7.30 o 
   4   3  10       40.42       28.14      8.24 o 
   5   3  10        1.35      -12.10      8.06 o 
  -4   4  10       41.18       46.59      8.49 o 
  -3   4  10        0.49        4.18      5.70 o 
  -2   4  10       11.07        9.55      6.30 o 
  -1   4  10       23.84       24.99      5.09 o 
   0   4  10       18.91       23.19      3.85 o 
   1   4  10       12.99       28.17      5.61 o 
   2   4  10      152.08      137.96      7.70 o 
   3   4  10        0.32       10.24      4.58 o 
   4   4  10        4.14       -0.52      6.50 o 
   5   4  10       20.21       18.86     17.34 o 
  -4   5  10       11.17       15.30      7.46 o 
  -3   5  10        4.82        7.28      6.76 o 
  -2   5  10       54.13       60.45      9.40 o 
  -1   5  10      187.30      169.80      9.40 o 
   0   5  10      111.91      108.60      9.32 o 
   1   5  10        2.39        3.52      5.65 o 
   2   5  10       41.79       30.25      5.14 o 
   3   5  10       20.53       23.13      5.32 o 
   4   5  10        6.50        3.22      7.60 o 
   5   5  10        0.41        4.71      9.25 o 
  -4   6  10        0.35       11.18      7.18 o 
  -3   6  10        0.37       10.75      6.14 o 
  -2   6  10      113.94      100.33     10.51 o 
  -1   6  10       23.06       25.40      7.09 o 
   0   6  10       98.18      101.13      6.50 o 
   1   6  10       39.56       33.37      5.12 o 
   2   6  10       36.30       33.10      5.52 o 
   3   6  10       19.58       20.73      5.29 o 
   4   6  10       24.08       35.03      6.35 o 
   5   6  10        0.16       -0.40      8.70 o 
  -4   7  10       58.26       54.82      9.49 o 
  -3   7  10        9.87       10.01      6.91 o 
  -2   7  10        3.32       12.46      6.12 o 
  -1   7  10        0.05        8.81      5.69 o 
   0   7  10       33.67       35.52      5.69 o 
   1   7  10       62.46       67.24     11.46 o 
   2   7  10      123.95      123.69      8.45 o 
   3   7  10       83.64       70.30      8.41 o 
   4   7  10        4.56       10.47      5.39 o 
   5   7  10        5.20       -2.50      8.18 o 
  -3   8  10        0.04       19.72      7.43 o 
  -2   8  10        0.10        4.35      6.08 o 
  -1   8  10      139.55      130.97      9.30 o 
   0   8  10        4.15        6.06      4.84 o 
   1   8  10       16.63       15.42      5.13 o 
   2   8  10      455.94      405.49     16.78 o 
   3   8  10      127.59      110.29      9.06 o 
   4   8  10       99.35       80.19      8.27 o 
   5   8  10        1.80       10.60      9.44 o 
  -3   9  10        4.90        0.35      7.36 o 
  -2   9  10       11.99       21.16      6.73 o 
  -1   9  10      209.66      193.69     11.39 o 
   0   9  10       12.64       13.69      7.34 o 
   1   9  10      532.63      466.68     27.93 o 
   2   9  10       22.51       25.19      6.09 o 
   3   9  10       22.62       24.05      6.41 o 
   4   9  10       15.44       13.49      6.64 o 
   5   9  10        4.33        7.98     13.46 o 
  -2  10  10        1.10        4.42      6.68 o 
  -1  10  10        0.37        1.01      8.78 o 
   0  10  10       45.03       42.54      8.92 o 
   1  10  10      225.57      233.62     11.91 o 
   2  10  10       27.74       22.81      6.27 o 
   3  10  10        1.68        8.40      6.61 o 
   4  10  10       11.47       21.40      7.57 o 
  -2  11  10        1.50        6.53      7.30 o 
  -1  11  10        7.58       16.74      9.09 o 
   0  11  10        8.32       17.91      8.94 o 
   1  11  10       44.18       40.67      7.36 o 
   2  11  10        8.45       16.77      6.49 o 
   3  11  10        0.36       -4.99      6.34 o 
   4  11  10        2.30        5.24      7.72 o 
  -1  12  10       41.40       42.51     11.70 o 
   0  12  10        3.68        9.31      8.85 o 
   1  12  10        0.21        7.85      8.40 o 
   2  12  10        0.40       15.80      7.27 o 
   3  12  10       10.34       18.54      7.33 o 
   0  13  10        0.05       -2.96     12.44 o 
   1  13  10       72.06       60.09     15.02 o 
   2  13  10       16.53       15.52      7.92 o 
  -1  -7  11       16.98       18.36      7.53 o 
   0  -7  11        0.90        6.48     12.46 o 
   1  -7  11        0.22        9.44      9.63 o 
  -2  -6  11       26.57       49.20     10.59 o 
  -1  -6  11       30.10       31.78      6.96 o 
   0  -6  11        7.37        5.10     10.61 o 
   1  -6  11       35.83       34.04      9.52 o 
   2  -6  11        0.11       13.65     13.83 o 
  -3  -5  11        1.26       -3.32      7.45 o 
  -2  -5  11        0.87       12.70      6.67 o 
  -1  -5  11       17.87       15.34      9.67 o 
   0  -5  11        0.03       -0.48      5.53 o 
   1  -5  11       43.03       52.21     10.29 o 
   2  -5  11        6.49        4.51      8.08 o 
   3  -5  11       13.86       19.93     10.98 o 
  -3  -4  11        0.25        1.30      7.38 o 
  -2  -4  11       32.44       41.25      7.58 o 
  -1  -4  11        2.94        4.03      5.48 o 
   0  -4  11        1.06        3.86      5.44 o 
   1  -4  11       85.26       79.14     17.57 o 
   2  -4  11        1.33       15.41     11.07 o 
   3  -4  11        2.26       -6.08      6.83 o 
  -4  -3  11        0.07        9.27      9.72 o 
  -3  -3  11        2.83       -2.75      8.34 o 
  -2  -3  11       52.21       62.38     10.98 o 
  -1  -3  11       98.69       75.32      7.68 o 
   0  -3  11       15.94       10.02      6.39 o 
   1  -3  11      122.19      124.57     11.78 o 
   2  -3  11        0.01        9.56      5.46 o 
   3  -3  11        1.91        3.08      6.13 o 
   4  -3  11        0.64        9.15      8.22 o 
  -4  -2  11        1.53        8.01      9.40 o 
  -3  -2  11       17.29       30.43      8.71 o 
  -2  -2  11        8.15       12.26      6.01 o 
  -1  -2  11       61.53       51.64      6.59 o 
   0  -2  11        6.81       -3.58      4.41 o 
   1  -2  11      270.82      227.56      8.69 o 
   2  -2  11       91.74       78.34      7.47 o 
   3  -2  11        1.42        8.84      6.28 o 
   4  -2  11       12.84       12.25      7.97 o 
  -4  -1  11        4.80       12.78     13.14 o 
  -3  -1  11        0.01        1.50     10.60 o 
  -2  -1  11       21.69       26.34      6.12 o 
  -1  -1  11       26.71       23.14      5.53 o 
   0  -1  11       71.32       66.32      7.22 o 
   1  -1  11       62.37       55.57      6.28 o 
   2  -1  11       25.79       33.84     14.44 o 
   3  -1  11        1.73       -3.68      5.74 o 
   4  -1  11        4.84       12.90      7.36 o 
  -4   0  11        0.06       -2.21      8.24 o 
  -3   0  11        3.34        6.73      6.78 o 
  -2   0  11      167.34      151.57     12.21 o 
  -1   0  11      160.01      137.31      9.38 o 
   0   0  11      369.47      353.25     10.60 o 
   1   0  11       47.01       50.62      4.86 o 
   2   0  11        0.18        7.71      4.73 o 
   3   0  11       23.06       24.68      6.19 o 
   4   0  11       17.97       15.88      7.09 o 
   5   0  11        0.30       15.02      8.56 o 
  -4   1  11        5.12       10.06      9.06 o 
  -3   1  11        6.26        2.04     18.60 o 
  -2   1  11       34.29       31.58      6.10 o 
  -1   1  11      968.62      894.88     18.52 o 
   0   1  11      184.95      180.56      8.75 o 
   1   1  11      929.31      932.53     18.87 o 
   2   1  11       17.56       22.33      4.31 o 
   3   1  11        4.98        5.12      5.38 o 
   4   1  11        1.18        3.03      6.64 o 
   5   1  11        0.10      -11.46     13.80 o 
  -4   2  11       30.84       22.64     11.45 o 
  -3   2  11        8.75       26.07      6.34 o 
  -2   2  11      258.51      245.23     17.06 o 
  -1   2  11       32.58       44.69      5.08 o 
   0   2  11        7.99       18.26      3.89 o 
   1   2  11       12.98       20.95      3.91 o 
   2   2  11      160.08      161.49      8.76 o 
   3   2  11        1.76       10.73      5.67 o 
   4   2  11       12.18       36.17     20.03 o 
   5   2  11        0.06       -4.39      8.62 o 
  -4   3  11        5.05        2.12     11.93 o 
  -3   3  11        1.27       11.35      5.86 o 
  -2   3  11       88.51       87.25      7.70 o 
  -1   3  11       91.24       89.66      7.22 o 
   0   3  11       20.56       28.33      4.23 o 
   1   3  11        4.47        3.08      3.90 o 
   2   3  11       13.07       11.52      4.15 o 
   3   3  11       19.45       14.65      7.72 o 
   4   3  11       13.70       29.97      7.92 o 
   5   3  11        3.25       -1.32      8.90 o 
  -4   4  11       14.13       26.98     12.81 o 
  -3   4  11       13.66       12.33     10.15 o 
  -2   4  11       50.61       54.83      6.85 o 
  -1   4  11        6.10       17.18      5.13 o 
   0   4  11       15.11       26.58      4.27 o 
   1   4  11        3.79        5.48      4.84 o 
   2   4  11       58.00       64.55      5.23 o 
   3   4  11       15.91       20.29      5.26 o 
   4   4  11        3.41       11.69      7.67 o 
   5   4  11        3.50        4.65     12.85 o 
  -4   5  11        5.84       11.25      7.53 o 
  -3   5  11       33.11       32.02      7.29 o 
  -2   5  11        4.66        4.32      7.27 o 
  -1   5  11        9.07       11.13      5.15 o 
   0   5  11      136.32      166.46      8.58 o 
   1   5  11      202.22      203.70      9.29 o 
   2   5  11       11.66       16.46      4.69 o 
   3   5  11       14.80       18.49      5.40 o 
   4   5  11       59.12       60.59     10.31 o 
   5   5  11        0.01        0.03      9.94 o 
  -4   6  11        1.47       12.85      7.60 o 
  -3   6  11        3.03       -1.40      8.04 o 
  -2   6  11       62.06       50.64      7.52 o 
  -1   6  11        5.83        0.55      5.24 o 
   0   6  11       52.70       63.16      9.45 o 
   1   6  11       19.66       26.88      4.80 o 
   2   6  11        1.16        8.95      7.31 o 
   3   6  11        0.12        4.97      5.00 o 
   4   6  11      108.98       80.55     11.68 o 
   5   6  11        4.85        0.50      8.77 o 
  -3   7  11        5.18        6.93      6.82 o 
  -2   7  11       19.30        7.36      6.19 o 
  -1   7  11       48.80       41.86      6.49 o 
   0   7  11       20.85       26.60      5.61 o 
   1   7  11       31.83       30.73      5.65 o 
   2   7  11       74.16       59.04      6.95 o 
   3   7  11       66.32       42.60      6.51 o 
   4   7  11       13.74       22.17      6.42 o 
   5   7  11       19.06       17.45     10.23 o 
  -3   8  11       22.53       24.90      7.74 o 
  -2   8  11        3.37       -8.84      7.27 o 
  -1   8  11        2.14       -0.03      5.58 o 
   0   8  11       21.48       19.73     10.63 o 
   1   8  11       81.70       83.63      7.87 o 
   2   8  11      194.79      175.38     16.37 o 
   3   8  11       59.42       52.53      6.96 o 
   4   8  11       46.53       40.57      8.51 o 
   5   8  11        0.76        1.57      9.99 o 
  -3   9  11        7.60       16.56      8.04 o 
  -2   9  11       11.46        1.71      7.76 o 
  -1   9  11       57.27       55.04     10.43 o 
   0   9  11       10.92       11.45      7.78 o 
   1   9  11        0.04       16.56      5.59 o 
   2   9  11       12.22        2.79      5.40 o 
   3   9  11       18.09       29.98      7.77 o 
   4   9  11       31.96       28.75     10.27 o 
  -2  10  11       29.23       23.83      7.73 o 
  -1  10  11        0.40        2.24      9.11 o 
   0  10  11       23.69       17.00      8.09 o 
   1  10  11        2.14        2.83      6.90 o 
   2  10  11       74.97       65.75      8.43 o 
   3  10  11        7.22        6.96     10.33 o 
   4  10  11        2.62       20.16     12.03 o 
  -2  11  11       31.98       30.40      8.68 o 
  -1  11  11        0.00        8.39     11.47 o 
   0  11  11      152.39      117.13     13.03 o 
   1  11  11        3.94       -3.57     13.84 o 
   2  11  11       27.89       40.40     11.53 o 
   3  11  11        3.75       10.06      6.82 o 
   4  11  11        3.55        7.81      7.92 o 
  -1  12  11        0.66       24.64     10.94 o 
   0  12  11       70.53       82.79     18.12 o 
   1  12  11        2.79       -2.49      8.39 o 
   2  12  11        1.25        8.63      6.90 o 
   3  12  11        1.40       20.77      7.73 o 
   0  13  11        6.82       18.59     10.31 o 
   1  13  11       31.78       23.35     10.15 o 
   2  13  11        2.43       21.52      7.88 o 
  -2  -6  12        0.13       15.26      7.70 o 
  -1  -6  12        0.00       10.13      7.15 o 
   0  -6  12        8.65       10.56      8.84 o 
   1  -6  12        5.34       10.64      9.97 o 
  -2  -5  12       23.93       28.85     12.78 o 
  -1  -5  12        1.23       16.79      7.57 o 
   0  -5  12        8.00        7.85      7.82 o 
   1  -5  12        1.16       12.74      8.39 o 
   2  -5  12       19.42       31.21     12.00 o 
  -3  -4  12        6.36       18.39      9.49 o 
  -2  -4  12       20.41       13.72      7.49 o 
  -1  -4  12        7.58        6.72      6.00 o 
   0  -4  12       59.30       64.15      9.88 o 
   1  -4  12        9.02       11.89      7.62 o 
   2  -4  12        9.28       20.41      8.59 o 
   3  -4  12        4.66        8.54      9.74 o 
  -3  -3  12        0.31       -2.34      8.13 o 
  -2  -3  12        0.46        7.52      6.80 o 
  -1  -3  12        0.51        4.73      5.72 o 
   0  -3  12       41.00       32.75      6.74 o 
   1  -3  12        0.03        2.79      7.26 o 
   2  -3  12       53.04       58.50     10.35 o 
   3  -3  12       19.54       28.61      7.78 o 
  -3  -2  12       47.82       57.75     10.83 o 
  -2  -2  12        2.28       15.30      6.85 o 
  -1  -2  12        0.93        0.02      5.58 o 
   0  -2  12       12.63       10.32      5.31 o 
   1  -2  12      138.86      121.88     11.81 o 
   2  -2  12        3.85        4.28      6.37 o 
   3  -2  12        0.02        7.45      6.65 o 
   4  -2  12        8.80       22.37      9.14 o 
  -4  -1  12        1.28       16.82     12.39 o 
  -3  -1  12       17.27       16.73      8.49 o 
  -2  -1  12       17.05       29.82      8.18 o 
  -1  -1  12       21.88       12.02      5.52 o 
   0  -1  12        7.46        7.21      4.80 o 
   1  -1  12      119.77      122.36      7.00 o 
   2  -1  12       67.31       70.26      7.35 o 
   3  -1  12        3.15        5.80      7.81 o 
   4  -1  12        0.20        4.79      9.94 o 
  -4   0  12        3.52       13.45      9.47 o 
  -3   0  12        3.34        3.96      8.02 o 
  -2   0  12        2.06       -1.91      6.52 o 
  -1   0  12       99.55       96.83      8.11 o 
   0   0  12       66.39       64.52      5.54 o 
   1   0  12       27.41       28.42      4.70 o 
   2   0  12       38.64       48.79      8.15 o 
   3   0  12        7.23       11.90      6.32 o 
   4   0  12        0.03       -9.69      6.87 o 
  -4   1  12        0.16        3.95      9.10 o 
  -3   1  12        6.98        4.49      7.78 o 
  -2   1  12       29.48       35.81      8.53 o 
  -1   1  12        5.22       12.06      4.99 o 
   0   1  12        0.67        9.56      4.17 o 
   1   1  12        0.37       11.81      4.32 o 
   2   1  12        0.62        2.81      9.12 o 
   3   1  12       71.64       64.50      7.96 o 
   4   1  12        3.16       14.02      7.19 o 
  -4   2  12        6.12        8.34      9.59 o 
  -3   2  12       32.98       28.05      9.47 o 
  -2   2  12        1.68       13.14     10.01 o 
  -1   2  12       28.93       30.79      5.10 o 
   0   2  12       33.75       35.23      4.76 o 
   1   2  12       13.84       19.51      4.26 o 
   2   2  12       56.34       62.07      9.92 o 
   3   2  12       14.78       26.78      8.81 o 
   4   2  12        0.28       20.73      8.32 o 
   5   2  12        0.37       17.46     18.02 o 
  -4   3  12        3.48       16.86     10.71 o 
  -3   3  12       27.18       28.35      9.58 o 
  -2   3  12       81.27       92.16     16.30 o 
  -1   3  12      582.17      557.37     54.79 o 
   0   3  12      229.16      258.38     10.74 o 
   1   3  12       16.47       14.44      3.94 o 
   2   3  12       19.81       21.16      4.48 o 
   3   3  12       11.67       26.93      6.54 o 
   4   3  12        0.81       11.40      8.23 o 
   5   3  12        0.37       12.41      9.84 o 
  -4   4  12        3.61       21.81     11.87 o 
  -3   4  12       37.66       32.29      7.51 o 
  -2   4  12       77.10       70.72      8.52 o 
  -1   4  12       51.42       56.21      6.65 o 
   0   4  12      201.48      220.76      8.87 o 
   1   4  12       53.88       56.39      5.18 o 
   2   4  12       92.08       95.42      8.37 o 
   3   4  12       20.90       10.25      7.30 o 
   4   4  12       14.40       13.01      8.80 o 
   5   4  12        7.48        4.83      9.74 o 
  -3   5  12      103.64      108.62     12.50 o 
  -2   5  12        0.14        0.96      5.73 o 
  -1   5  12       15.54       18.53      5.96 o 
   0   5  12        7.96        8.26      4.12 o 
   1   5  12       11.77        6.29      5.83 o 
   2   5  12        0.73       -1.97      4.61 o 
   3   5  12       27.61       27.17      5.93 o 
   4   5  12        5.85        9.67      9.37 o 
   5   5  12        0.00       18.46     10.07 o 
  -3   6  12       58.26       54.63      8.51 o 
  -2   6  12       19.85       38.20      9.00 o 
  -1   6  12       38.15       39.75      6.82 o 
   0   6  12       47.89       50.76      6.72 o 
   1   6  12       22.54       28.31      7.34 o 
   2   6  12       13.75       21.69      8.48 o 
   3   6  12        8.47       11.16      5.55 o 
   4   6  12        9.66        8.66      8.24 o 
   5   6  12        7.12       11.79      9.94 o 
  -3   7  12        2.48       13.17      7.22 o 
  -2   7  12        0.07        0.30      6.13 o 
  -1   7  12      162.07      149.40     10.14 o 
   0   7  12       58.98       72.43      7.47 o 
   1   7  12        8.25       15.95      7.99 o 
   2   7  12        1.36       -4.29      4.75 o 
   3   7  12       27.32       32.24      9.13 o 
   4   7  12        0.90        0.41      7.95 o 
   5   7  12        3.24       12.66     10.90 o 
  -3   8  12       29.61       24.56      8.28 o 
  -2   8  12        0.44       15.56      7.17 o 
  -1   8  12        0.88       -4.30      8.00 o 
   0   8  12        0.53        1.49      7.17 o 
   1   8  12       11.99        7.01      7.12 o 
   2   8  12        9.47       13.41      5.24 o 
   3   8  12       21.43       24.93      6.34 o 
   4   8  12        0.27        3.28     10.15 o 
  -2   9  12        2.05        6.00      9.62 o 
  -1   9  12       29.06       20.42      6.98 o 
   0   9  12       21.49       30.38     13.45 o 
   1   9  12       84.42       72.56      8.89 o 
   2   9  12       26.57       24.23      9.63 o 
   3   9  12       46.60       39.12     10.42 o 
   4   9  12        7.38        4.77      6.72 o 
  -2  10  12        7.73       17.98      7.67 o 
  -1  10  12        6.48       -0.15      8.89 o 
   0  10  12       35.51       36.85     14.03 o 
   1  10  12       47.47       40.80      9.17 o 
   2  10  12       87.66       64.97     10.09 o 
   3  10  12        5.85       15.57      7.73 o 
   4  10  12       11.55       16.99      6.99 o 
  -1  11  12        7.08        7.78     13.03 o 
   0  11  12       33.36       43.07     17.46 o 
   1  11  12       17.98       24.84      9.01 o 
   2  11  12       33.42       25.12      7.24 o 
   3  11  12       19.50       14.65      7.40 o 
  -1  12  12        3.16       16.15     12.22 o 
   0  12  12       30.71       26.69     14.29 o 
   1  12  12        6.93       13.14      9.56 o 
   2  12  12       16.11       28.70     10.06 o 
   3  12  12        3.38        1.47     11.49 o 
   1  13  12        0.00       28.89     11.24 o 
   2  13  12        0.10       -4.94     18.21 o 
   0  -6  13       11.95       12.94      9.47 o 
  -1  -5  13       12.27       15.80      7.94 o 
   0  -5  13       21.48       23.62     17.21 o 
   1  -5  13        0.32        5.87      9.48 o 
   2  -5  13       12.68       14.79     10.99 o 
  -2  -4  13        0.08        8.33      7.67 o 
  -1  -4  13        0.00       11.77      6.64 o 
   0  -4  13        6.64       14.39      7.97 o 
   1  -4  13        4.04       -6.31     10.11 o 
   2  -4  13       18.79       24.77     10.16 o 
  -3  -3  13       12.97       20.64     10.73 o 
  -2  -3  13        7.69       11.49      7.39 o 
  -1  -3  13       17.67       13.75      6.41 o 
   0  -3  13        4.71       15.97      6.56 o 
   1  -3  13        0.56       11.34      8.10 o 
   2  -3  13       11.53       17.20      9.41 o 
   3  -3  13        1.81       16.80     10.46 o 
  -3  -2  13        5.30        1.23     20.05 o 
  -2  -2  13        3.93        8.98      8.40 o 
  -1  -2  13      111.84      122.59     12.38 o 
   0  -2  13       11.69       10.84      5.39 o 
   1  -2  13       13.59       24.48      9.36 o 
   2  -2  13       18.84        9.01      7.92 o 
   3  -2  13        0.46        7.69     10.19 o 
  -3  -1  13        1.77       29.59     10.27 o 
  -2  -1  13        0.12       18.00      9.15 o 
  -1  -1  13       35.79       34.13      6.92 o 
   0  -1  13       20.10       35.14     11.25 o 
   1  -1  13        0.67        7.82      5.76 o 
   2  -1  13      199.19      173.83     10.89 o 
   3  -1  13        5.29        6.41      8.89 o 
   4  -1  13        3.78       10.98     10.64 o 
  -3   0  13        1.64       14.64     11.95 o 
  -2   0  13        5.31        6.41      7.77 o 
  -1   0  13       25.56       21.78      6.44 o 
   0   0  13       27.33       31.95      6.14 o 
   1   0  13      147.47      130.75      7.41 o 
   2   0  13       13.97       24.30      6.75 o 
   3   0  13       97.30       91.53     10.89 o 
   4   0  13        1.31       -0.39      9.86 o 
  -3   1  13        3.05       13.31      8.58 o 
  -2   1  13       19.33       26.25     14.67 o 
  -1   1  13        3.05       10.42      6.83 o 
   0   1  13      520.68      516.68     38.38 o 
   1   1  13       14.93       21.05      5.09 o 
   2   1  13      123.41      121.04      9.03 o 
   3   1  13        1.48        8.90      6.75 o 
   4   1  13        0.54        3.36      7.63 o 
  -3   2  13        1.81        9.12      8.22 o 
  -2   2  13       33.23       29.81     15.77 o 
  -1   2  13        0.22        7.68      5.22 o 
   0   2  13      135.71      135.43      7.84 o 
   1   2  13       18.91       20.70      4.69 o 
   2   2  13      109.14      110.02     15.26 o 
   3   2  13       10.64       19.76      6.82 o 
   4   2  13        1.18       21.03     10.46 o 
  -3   3  13       12.82       21.95      9.02 o 
  -2   3  13        2.58       11.90      6.50 o 
  -1   3  13      175.01      174.78     11.68 o 
   0   3  13       38.81       43.08      5.51 o 
   1   3  13       23.00       28.48      4.75 o 
   2   3  13      138.54      162.50      8.29 o 
   3   3  13        0.11       -2.85      8.04 o 
   4   3  13        0.72        7.51      8.45 o 
  -3   4  13        1.02       11.76      7.06 o 
  -2   4  13       14.57       15.21      7.45 o 
  -1   4  13      209.25      225.26     14.55 o 
   0   4  13      108.65      123.07      7.43 o 
   1   4  13       19.26       18.96      4.75 o 
   2   4  13        7.85       14.56      4.82 o 
   3   4  13        0.71        3.09      7.19 o 
   4   4  13        8.98       17.00      8.83 o 
  -3   5  13        3.49       22.19      7.57 o 
  -2   5  13       28.88       30.79      7.04 o 
  -1   5  13        5.85       18.58      6.24 o 
   0   5  13       63.73       60.65      7.15 o 
   1   5  13        6.06       15.41      4.69 o 
   2   5  13       44.67       49.94      9.12 o 
   3   5  13       15.23       18.94      7.88 o 
   4   5  13        4.03       10.04      8.30 o 
  -3   6  13        1.82        3.25      7.24 o 
  -2   6  13       10.12        0.84      6.86 o 
  -1   6  13        4.72       17.94      6.13 o 
   0   6  13        7.69       14.75      6.79 o 
   1   6  13       33.00       37.62      6.57 o 
   2   6  13       33.14       37.13      9.02 o 
   3   6  13       12.88       16.16      6.05 o 
   4   6  13        4.74        0.12      8.00 o 
  -3   7  13        0.08      -14.27      9.51 o 
  -2   7  13        0.01        0.01      6.75 o 
  -1   7  13       70.00       58.95     10.30 o 
   0   7  13       31.22       35.03      7.09 o 
   1   7  13        0.58        7.94      6.00 o 
   2   7  13        5.75       10.61      5.55 o 
   3   7  13        7.35        2.43      5.72 o 
   4   7  13        0.34       -0.16      8.74 o 
  -3   8  13       18.35       12.55      8.33 o 
  -2   8  13        0.08        8.31      7.67 o 
  -1   8  13        8.69        6.00      7.86 o 
   0   8  13       29.59       31.68      9.07 o 
   1   8  13        2.58        5.51      6.14 o 
   2   8  13       13.88        9.86      5.93 o 
   3   8  13       13.75        4.77      6.07 o 
   4   8  13       10.23       23.10     10.10 o 
  -2   9  13       48.84       59.93      9.15 o 
  -1   9  13        6.38      -10.08      8.72 o 
   0   9  13        8.85       12.90      9.09 o 
   1   9  13       38.39       27.39     10.78 o 
   2   9  13        5.68        2.54      5.81 o 
   3   9  13        4.94        0.00      8.10 o 
   4   9  13        4.16       14.98      6.99 o 
  -2  10  13        1.91        5.04      8.11 o 
  -1  10  13        0.26      -12.75      9.01 o 
   0  10  13       34.98       46.92     18.85 o 
   1  10  13       10.08       18.69      8.29 o 
   2  10  13        7.31       20.18      6.36 o 
   3  10  13        2.16        7.63      6.61 o 
   4  10  13        0.06        9.67      7.48 o 
  -1  11  13       17.81       19.78     10.85 o 
   0  11  13        5.58       11.57      9.76 o 
   1  11  13       11.44       -1.60      8.55 o 
   2  11  13        0.02       18.31      6.97 o 
   3  11  13        4.71       13.02      7.14 o 
   0  12  13        9.28       22.33     10.88 o 
   1  12  13       54.14       43.48     11.70 o 
   2  12  13       25.99       16.29     12.03 o 
   0  -5  14        1.97       -7.20      9.30 o 
  -1  -4  14       15.71       21.70     13.97 o 
   0  -4  14        0.89       13.35      9.01 o 
   1  -4  14        9.85       21.58      9.44 o 
   2  -4  14        2.08       11.72     11.18 o 
  -2  -3  14        4.78      -10.19     11.40 o 
  -1  -3  14       19.69       32.52      7.61 o 
   0  -3  14        0.05       22.86      6.97 o 
   1  -3  14       29.45       20.55      9.28 o 
   2  -3  14       27.51       28.23     19.27 o 
  -2  -2  14        3.44       -0.81     11.66 o 
  -1  -2  14        0.01        7.25      6.61 o 
   0  -2  14        0.00        1.63      5.92 o 
   1  -2  14        2.22        3.87      8.03 o 
   2  -2  14        6.29       17.30      9.43 o 
   3  -2  14        2.24       13.46     11.17 o 
  -3  -1  14        6.22        9.01     10.44 o 
  -2  -1  14       13.97       10.58      9.63 o 
  -1  -1  14       23.77       18.14      7.15 o 
   0  -1  14        0.16       16.46      5.89 o 
   1  -1  14        0.43       -4.86      7.54 o 
   2  -1  14       33.76       29.99     25.25 o 
   3  -1  14        8.31       12.93      8.24 o 
  -3   0  14        5.81       27.46     11.22 o 
  -2   0  14       42.55       28.99      9.68 o 
  -1   0  14        1.68       12.55      6.42 o 
   0   0  14        5.38        9.76      5.84 o 
   1   0  14        4.32        6.72      6.06 o 
   2   0  14        7.81        1.00      6.28 o 
   3   0  14       54.61       58.91      9.04 o 
   4   0  14        0.79        0.29     21.80 o 
  -3   1  14        0.66        2.05      9.75 o 
  -2   1  14        2.68        1.19      8.64 o 
  -1   1  14        0.10       12.01      7.78 o 
   0   1  14       66.11       61.65      7.61 o 
   1   1  14       24.25       29.99      7.75 o 
   2   1  14       11.51       13.13      6.94 o 
   3   1  14        1.13       11.82     10.65 o 
   4   1  14        1.29        5.34     11.86 o 
  -3   2  14        5.82       15.12      9.43 o 
  -2   2  14       12.96       30.66      9.03 o 
  -1   2  14        6.99       12.99      8.32 o 
   0   2  14        4.89       11.80      5.12 o 
   1   2  14       45.46       48.17      6.23 o 
   2   2  14        0.57        9.95      8.37 o 
   3   2  14       21.50       20.31      7.18 o 
   4   2  14        8.12       23.09      9.83 o 
  -3   3  14        9.23       20.23      9.71 o 
  -2   3  14        1.97        4.65      8.46 o 
  -1   3  14      109.32      135.99     15.87 o 
   0   3  14       38.20       47.47      5.79 o 
   1   3  14       29.90       31.60      5.53 o 
   2   3  14        8.56       12.84      5.71 o 
   3   3  14        0.04        8.01      7.92 o 
   4   3  14        6.30       -2.39      8.74 o 
  -3   4  14       25.94       46.38     10.77 o 
  -2   4  14        3.61        4.10      6.97 o 
  -1   4  14        1.58       11.40      6.38 o 
   0   4  14       36.07       39.55      6.76 o 
   1   4  14       53.50       51.24      7.52 o 
   2   4  14        0.15       11.86      6.02 o 
   3   4  14        0.80       -4.74     12.83 o 
   4   4  14        2.99       16.60      9.01 o 
  -3   5  14        7.92       18.38      8.07 o 
  -2   5  14       50.39       56.94     14.99 o 
  -1   5  14       20.91       22.80      7.07 o 
   0   5  14       85.38       87.19      8.46 o 
   1   5  14       71.89       73.15      7.18 o 
   2   5  14       25.38       37.81      6.55 o 
   3   5  14        8.38        8.52      8.00 o 
   4   5  14        3.46       13.29      9.17 o 
  -3   6  14        0.25       12.51      7.93 o 
  -2   6  14      118.34      110.09     10.17 o 
  -1   6  14        2.25       12.06      6.71 o 
   0   6  14       76.01       66.49      9.71 o 
   1   6  14       26.16       27.41      6.81 o 
   2   6  14        0.44       13.63      5.86 o 
   3   6  14       28.30       45.65      7.39 o 
   4   6  14        3.47        2.86      8.58 o 
  -2   7  14       29.99       48.10     12.31 o 
  -1   7  14        4.65        3.48      6.63 o 
   0   7  14      111.42      128.13      9.81 o 
   1   7  14       44.89       60.96      7.86 o 
   2   7  14        2.23        8.29      5.93 o 
   3   7  14       14.01        7.34      6.21 o 
   4   7  14       10.38        1.84     25.56 o 
  -2   8  14        3.34       11.31     11.86 o 
  -1   8  14        3.85       19.06      7.36 o 
   0   8  14       37.15       50.66     10.77 o 
   1   8  14       55.92       58.50      9.98 o 
   2   8  14        0.45       10.75      6.18 o 
   3   8  14       22.64       18.19      9.08 o 
   4   8  14        5.16       -1.89      8.97 o 
  -2   9  14       33.38       36.48     11.33 o 
  -1   9  14        3.93       15.29     15.24 o 
   0   9  14        0.21       17.87     14.47 o 
   1   9  14        2.15        8.99      8.52 o 
   2   9  14        0.06        7.43      6.39 o 
   3   9  14        0.05        8.22      6.60 o 
   4   9  14        0.14       17.40     10.79 o 
  -1  10  14        6.00       31.39     22.73 o 
   0  10  14       23.20       11.86     10.25 o 
   1  10  14       11.60       14.34      8.85 o 
   2  10  14       39.39       38.69      7.68 o 
   3  10  14        9.69        8.90      6.92 o 
  -1  11  14        3.00       29.47     11.73 o 
   0  11  14       17.74        4.14     10.71 o 
   1  11  14        0.79        2.91      9.04 o 
   2  11  14        2.02        0.85      8.67 o 
   3  11  14        0.52       -3.34      7.36 o 
   0  12  14       10.66       13.25     12.23 o 
   1  12  14        4.21        3.53      9.20 o 
   2  12  14       12.82       11.36     16.68 o 
  -1  -3  15        3.17        8.93      7.76 o 
   0  -3  15        0.87       26.47      8.65 o 
   1  -3  15        0.03       15.24      9.76 o 
  -2  -2  15       26.99       39.01     12.32 o 
  -1  -2  15        6.58       10.36     10.79 o 
   0  -2  15       35.98       33.24      7.94 o 
   1  -2  15        0.18        7.92      8.22 o 
   2  -2  15        0.20       -3.61     11.59 o 
  -2  -1  15        7.90       10.28     10.94 o 
  -1  -1  15        1.69       13.59      7.56 o 
   0  -1  15       44.48       36.31      9.40 o 
   1  -1  15       29.43       34.33      9.74 o 
   2  -1  15       25.90       30.86     12.79 o 
   3  -1  15        1.69       -5.75     11.63 o 
  -2   0  15        2.56       17.95     10.03 o 
  -1   0  15        5.30        2.10      8.63 o 
   0   0  15        9.70       12.63      8.87 o 
   1   0  15       28.87       37.19     10.53 o 
   2   0  15        3.10        4.50     11.59 o 
   3   0  15       38.33       49.43     12.48 o 
  -2   1  15       15.35       24.99     10.19 o 
  -1   1  15        6.28        7.72      8.50 o 
   0   1  15       22.86       23.46      6.38 o 
   1   1  15        4.75       -5.00      5.96 o 
   2   1  15        3.42        9.04      7.25 o 
   3   1  15        0.07        9.21      8.28 o 
  -3   2  15        2.56        8.48     12.48 o 
  -2   2  15        2.06       24.02     10.09 o 
  -1   2  15       17.67       21.75      8.92 o 
   0   2  15       39.54       37.33      7.32 o 
   1   2  15       24.30       14.60      5.59 o 
   2   2  15        5.96       14.27      7.00 o 
   3   2  15       47.99       44.45     10.30 o 
   4   2  15        0.04       17.31     11.08 o 
  -3   3  15        0.40       16.07     10.83 o 
  -2   3  15        0.07       17.78      9.18 o 
  -1   3  15       42.45       27.91     10.24 o 
   0   3  15        2.73        3.26      6.34 o 
   1   3  15        6.94       13.82      5.20 o 
   2   3  15        0.07        8.26      8.69 o 
   3   3  15       38.55       34.15      9.89 o 
   4   3  15        1.63       12.34     10.49 o 
  -3   4  15       13.87       33.77     11.10 o 
  -2   4  15        0.10       -4.56      8.62 o 
  -1   4  15        2.99       15.72      7.22 o 
   0   4  15        0.00        2.56      6.11 o 
   1   4  15        6.64        1.33      5.04 o 
   2   4  15        9.46        8.51      6.25 o 
   3   4  15       28.10       46.89     10.10 o 
   4   4  15        0.25       14.72     10.14 o 
  -2   5  15        8.65        6.65     10.83 o 
  -1   5  15       15.75       33.32      8.29 o 
   0   5  15      117.12      137.06     10.20 o 
   1   5  15       28.13       31.00      6.15 o 
   2   5  15       34.00       28.02      6.82 o 
   3   5  15        0.01       -1.84     10.41 o 
   4   5  15        5.11       22.36     20.62 o 
  -2   6  15        0.07        0.27      7.29 o 
  -1   6  15        0.80        7.90      7.34 o 
   0   6  15       24.26       24.04      7.01 o 
   1   6  15       89.44       71.64      8.44 o 
   2   6  15        0.88        7.10      6.02 o 
   3   6  15       32.28       17.09      9.11 o 
   4   6  15       15.33       17.64     10.39 o 
  -2   7  15        7.62        1.39      7.61 o 
  -1   7  15       11.04       18.57      7.61 o 
   0   7  15       35.90       22.48      9.60 o 
   1   7  15       11.19       12.03      8.36 o 
   2   7  15        0.00        5.85      7.66 o 
   3   7  15        2.51       12.37      7.16 o 
   4   7  15       14.78        5.74     13.51 o 
  -2   8  15        0.00       19.39      8.79 o 
  -1   8  15        9.64       21.00      8.22 o 
   0   8  15        0.28        7.32      8.93 o 
   1   8  15       54.95       44.09     10.22 o 
   2   8  15       11.73       27.72      7.64 o 
   3   8  15        2.63        3.27      6.75 o 
  -1   9  15       14.95       33.08     11.33 o 
   0   9  15        8.22        7.77     10.35 o 
   1   9  15        0.00       10.26      9.26 o 
   2   9  15        0.04        7.31      7.44 o 
   3   9  15        1.31       16.43      7.28 o 
  -1  10  15       14.11       12.38     10.79 o 
   0  10  15        0.02       -5.75      9.84 o 
   1  10  15        2.60        8.59     11.50 o 
   2  10  15       41.87       55.63     10.91 o 
   3  10  15        2.38       12.43      7.53 o 
   0  11  15       12.54       33.69     11.75 o 
   1  11  15        0.03       12.29     10.55 o 
   2  11  15        5.96       17.50      9.58 o 
  -1  -2  16        0.15      -11.01      9.30 o 
   0  -2  16        7.59        7.39      9.19 o 
   1  -2  16        0.26        0.02     10.06 o 
  -1  -1  16        0.29        5.30      9.39 o 
   0  -1  16        1.05        1.89      9.06 o 
   1  -1  16        6.49        7.54      9.52 o 
   2  -1  16        0.44        1.77     16.88 o 
  -2   0  16       18.28       31.78     12.24 o 
  -1   0  16       20.53       18.27     11.65 o 
   0   0  16        2.50       15.15      6.79 o 
   1   0  16        1.25        6.25     11.26 o 
   2   0  16        6.06       11.00     10.92 o 
  -2   1  16        4.17       -5.49     10.81 o 
  -1   1  16       23.34       21.26     21.20 o 
   0   1  16        7.12       10.12      7.01 o 
   1   1  16        4.67       22.14     14.09 o 
   2   1  16        0.40       13.13      8.32 o 
   3   1  16       13.03       33.96      9.42 o 
  -2   2  16        1.03        5.85     10.48 o 
  -1   2  16        0.45       -2.43      8.96 o 
   0   2  16        0.53       -2.66     20.15 o 
   1   2  16        7.27       15.46      6.06 o 
   2   2  16       17.12       35.23      8.20 o 
   3   2  16        4.61        6.91     16.27 o 
  -2   3  16        3.69        2.77     10.29 o 
  -1   3  16       28.74       42.52     10.99 o 
   0   3  16        6.13       20.85      7.20 o 
   1   3  16        1.28        6.76      8.57 o 
   2   3  16        1.84       22.98      7.73 o 
   3   3  16        0.09       10.58     13.46 o 
  -2   4  16       11.19       19.85     12.40 o 
  -1   4  16        2.97       30.21     10.23 o 
   0   4  16       10.72       16.71      7.02 o 
   1   4  16        3.02       13.65      5.64 o 
   2   4  16       12.95       10.38      8.66 o 
   3   4  16        5.93        9.68     13.12 o 
  -2   5  16       22.17       10.02     10.88 o 
  -1   5  16        2.03        9.93      7.41 o 
   0   5  16       15.14       26.86      7.52 o 
   1   5  16        3.05       23.46      9.71 o 
   2   5  16        5.89       19.56      7.38 o 
   3   5  16        0.12       16.70      9.03 o 
  -2   6  16        8.07       15.65      8.27 o 
  -1   6  16        0.07       10.13      7.77 o 
   0   6  16       36.80       31.91     12.73 o 
   1   6  16        2.92       10.55      9.06 o 
   2   6  16       34.19       43.57      9.75 o 
   3   6  16       15.99       17.66     14.41 o 
  -2   7  16        6.65       15.76      8.48 o 
  -1   7  16       13.16       19.53      8.77 o 
   0   7  16        0.87       10.02      9.56 o 
   1   7  16       14.51        9.00      9.01 o 
   2   7  16        6.36        8.66      7.05 o 
   3   7  16        0.02        4.98     24.23 o 
  -1   8  16        7.06       25.77     11.00 o 
   0   8  16       15.11       24.00     13.17 o 
   1   8  16       89.66       80.33     12.18 o 
   2   8  16       14.38       10.56     10.12 o 
   3   8  16        5.42        9.52      7.63 o 
  -1   9  16        8.05        8.45     10.81 o 
   0   9  16        0.03        2.39     10.46 o 
   1   9  16        4.60       25.38      9.89 o 
   2   9  16        1.11        3.74      9.60 o 
   3   9  16       20.06       28.47      7.91 o 
   0  10  16        5.73        8.92     10.80 o 
   1  10  16        0.10        7.69     18.89 o 
   2  10  16       13.76        5.34      9.72 o 
  -1   0  17       14.82       28.76     27.75 o 
   0   0  17        0.99       11.52      8.08 o 
   1   0  17        3.45        7.14     10.03 o 
  -1   1  17        4.89       13.65     10.19 o 
   0   1  17        4.12       13.21      9.27 o 
   1   1  17        5.11        8.60      9.71 o 
   2   1  17        6.52        6.38     10.80 o 
  -1   2  17        3.11       -8.55      9.86 o 
   0   2  17        0.02        7.88      9.89 o 
   1   2  17       19.88       32.98     12.10 o 
   2   2  17        1.14       -2.49      8.42 o 
  -1   3  17        0.28      -14.18     19.05 o 
   0   3  17        1.64        8.06      9.55 o 
   1   3  17       39.19       42.64      7.45 o 
   2   3  17        7.23       -1.06     10.11 o 
   3   3  17        4.10       26.45     11.44 o 
  -1   4  17        0.12       11.63     10.69 o 
   0   4  17        3.40       20.29      7.84 o 
   1   4  17       22.65       27.25      7.69 o 
   2   4  17        0.00        8.85     10.09 o 
   3   4  17        0.19       12.08     10.57 o 
  -1   5  17        0.24        6.54     11.22 o 
   0   5  17       10.02       20.31      7.73 o 
   1   5  17        2.14        3.08     14.62 o 
   2   5  17        2.67        9.15      9.60 o 
   3   5  17        0.47        1.08     10.33 o 
  -1   6  17        6.91        9.09      8.50 o 
   0   6  17       15.44       17.03     10.25 o 
   1   6  17       36.71       43.51     10.85 o 
   2   6  17       16.54       20.01      9.10 o 
   3   6  17       10.65       27.54     13.80 o 
  -1   7  17        1.10        8.14      8.74 o 
   0   7  17        1.59       18.36     10.46 o 
   1   7  17       13.39        6.06      9.86 o 
   2   7  17       12.71       17.65     14.64 o 
   3   7  17        0.08       21.94     10.31 o 
   0   8  17        1.39        7.05     12.77 o 
   1   8  17        4.86        8.17      9.66 o 
   2   8  17        3.99       -8.68      8.93 o 
   0   9  17        6.61        9.78     10.92 o 
   1   9  17        4.71       18.55     10.79 o 
   2   9  17        2.32       14.89     10.35 o 
   0   2  18        1.47       14.85      9.68 o 
   1   2  18       18.51       37.74     12.79 o 
   0   3  18        9.27       14.77     10.27 o 
   1   3  18        0.00       11.89      9.91 o 
   2   3  18        1.65       21.67     12.34 o 
   0   4  18       28.31       37.19     11.22 o 
   1   4  18        0.98        3.04     18.06 o 
   2   4  18        1.73        6.90     10.75 o 
   0   5  18       18.04       21.76      8.96 o 
   1   5  18        0.15       22.48     10.39 o 
   2   5  18        0.52        6.45     10.54 o 
   0   6  18        0.01       24.94     28.00 o 
   1   6  18        3.30        3.16     16.20 o 
   2   6  18        3.23        9.96     10.66 o 
   0   7  18        0.35       16.21     11.02 o 
   1   7  18       15.12       17.28     10.78 o 
   2   7  18        7.00       16.21     11.64 o 
   1   8  18        0.38        7.20     29.39 o 
                                                 
